# Supplementary material for: A Data Science Approach for the Identification of Molecular Signatures of Aggressive Cancers
Source: Cancers (Basel). 2022 May 7;14(9):2325. doi: 10.3390/cancers14092325 (PMC9103663; doi:10.3390/cancers14092325)
Supplement: Supplementary file 1 [file cancers-14-02325-s001.zip]

Archive with 1 entries (1 files):
- cancers-1608714-supplementary.xlsx
