# Supplementary material for: A Data Science Approach for the Identification of Molecular Signatures of Aggressive Cancers
Source: Cancers (Basel). 2022 May 7;14(9):2325. doi: 10.3390/cancers14092325 (PMC9103663; doi:10.3390/cancers14092325)
Supplement: Supplementary file 1 [file cancers-14-02325-s001.zip › cancers-1608714-supplementary.xlsx]

## Sheet: Table S1
Supplementary Table S1: List of R dependency packages.
R version 4.0.3 (2020-10-10)
Platform: x86_64-apple-darwin17.0 (64-bit)
Running under: macOS Big Sur 10.16
Matrix products: default
LAPACK: /Library/Frameworks/R.framework/Versions/4.0/Resources/lib/libRlapack.dylib
locale:
[1] C
attached base packages:
[1] grid stats graphics grDevices utils datasets methods base
other attached packages:
[1] gridExtra_2.3 PerformanceAnalytics_2.0.4 xts_0.12.1 zoo_1.8-9
[5] plotly_4.10.0 Hmisc_4.6-0 Formula_1.2-4 survival_3.2-13
[9] lattice_0.20-45 corrplot_0.90 ggpubr_0.4.0 repr_1.1.3
[13] imager_0.42.10 magrittr_2.0.1 gplots_3.1.1 data.table_1.14.2
[17] ggdendro_0.1.22 cowplot_1.1.1 ggrepel_0.9.1 reshape2_1.4.4
[21] RColorBrewer_1.1-2 rJava_1.0-5 ape_5.5 ggfortify_0.4.13
[25] dendextend_1.15.2 factoextra_1.0.7 cluster_2.1.2 forcats_0.5.1
[29] stringr_1.4.0 dplyr_1.0.7 purrr_0.3.4 readr_2.0.2
[33] tidyr_1.1.4 tibble_3.1.5 ggplot2_3.3.5 tidyverse_1.3.1
[37] VennDiagram_1.7.0 futile.logger_1.4.3 rgl_0.107.14
loaded via a namespace (and not attached):
[1] readxl_1.3.1 backports_1.3.0 plyr_1.8.6 igraph_1.2.7 lazyeval_0.2.2
[6] splines_4.0.3 digest_0.6.28 htmltools_0.5.2 viridis_0.6.2 tiff_0.1-8
[11] fansi_0.5.0 checkmate_2.0.0 memoise_2.0.0 tzdb_0.2.0 modelr_0.1.8
[16] extrafont_0.17 extrafontdb_1.0 pkgdown_1.6.1 jpeg_0.1-9 colorspace_2.0-2
[21] rvest_1.0.2 haven_2.4.3 xfun_0.28 crayon_1.4.2 jsonlite_1.7.2
[26] glue_1.5.0 gtable_0.3.0 car_3.0-12 Rttf2pt1_1.3.9 abind_1.4-5
[31] scales_1.1.1 futile.options_1.0.1 DBI_1.1.1 rstatix_0.7.0 Rcpp_1.0.7
[36] viridisLite_0.4.0 htmlTable_2.3.0 foreign_0.8-81 htmlwidgets_1.5.4 httr_1.4.2
[41] ellipsis_0.3.2 farver_2.1.0 pkgconfig_2.0.3 nnet_7.3-16 dbplyr_2.1.1
[46] utf8_1.2.2 labeling_0.4.2 tidyselect_1.1.1 rlang_0.4.12 munsell_0.5.0
[51] cellranger_1.1.0 tools_4.0.3 cachem_1.0.6 cli_3.1.0 generics_0.1.1
[56] broom_0.7.10 fastmap_1.1.0 knitr_1.36 fs_1.5.0 caTools_1.18.2
[61] readbitmap_0.1.5 nlme_3.1-153 formatR_1.11 xml2_1.3.2 compiler_4.0.3
[66] rstudioapi_0.13 png_0.1-7 ggsignif_0.6.3 reprex_2.0.1 stringi_1.7.5
[71] Matrix_1.3-4 vctrs_0.3.8 pillar_1.6.4 lifecycle_1.0.1 bitops_1.0-7
[76] R6_2.5.1 latticeExtra_0.6-29 KernSmooth_2.23-20 bmp_0.3 codetools_0.2-18
[81] lambda.r_1.2.4 MASS_7.3-54 gtools_3.9.2 assertthat_0.2.1 withr_2.4.2
[86] parallel_4.0.3 hms_1.1.1 quadprog_1.5-8 rpart_4.1-15 carData_3.0-4
[91] lubridate_1.8.0 base64enc_0.1-3

## Sheet: Table S2
Table S2: Clinical data for Kidney Renal Papillary samples
Control	Tumor	case_id	submitter_id	project_id	age_at_index	days_to_birth	days_to_death	demographic_id	ethnicity	gender	race	state	submitter_id	updated_datetime	vital_status	year_of_birth	year_of_death	age_at_diagnosis	ajcc_clinical_m	ajcc_clinical_n	ajcc_clinical_stage	ajcc_clinical_t	ajcc_pathologic_m	ajcc_pathologic_n	ajcc_pathologic_stage	ajcc_pathologic_t	ajcc_staging_system_edition	classification_of_tumor	days_to_last_follow_up	diagnosis_id	icd_10_code	last_known_disease_status	morphology	primary_diagnosis	primary_gleason_grade	prior_malignancy	prior_treatment	progression_or_recurrence	secondary_gleason_grade	site_of_resection_or_biopsy	state	submitter_id	synchronous_malignancy	tissue_or_organ_of_origin	created_datetime	state	submitter_id	treatment_or_therapy	updated_datetime
TCGA-A4-A4ZT-11A	TCGA-A4-A4ZT-01A	8b3c068d-5090-4030-8e7e-39da005dee79	TCGA-A4-A4ZT	TCGA-KIRP	71	-26058	--	789a7b3d-0d43-521b-bb5d-f7413a71f940	not hispanic or latino	female	white	released	TCGA-A4-A4ZT_demographic	2019-07-31T16:22:12.366468-05:00	Alive	1941	--	26058	M0	N0	Stage II	T2	MX	NX	Stage I	T1b	7th	not reported	516	76d0f4df-f24b-5d53-a130-9dca83ff4447	C64.1	not reported	8260/3	Papillary adenocarcinoma, NOS	--	no	No	not reported	--	Kidney, NOS	released	TCGA-A4-A4ZT_diagnosis	No	Kidney, NOS	2019-04-28T09:31:32.395628-05:00	released	TCGA-A4-A4ZT_treatment_1	no	2019-07-31T16:22:12.366468-05:00
TCGA-A4-A57E-11A	TCGA-A4-A57E-01A	d80f601b-1064-4ff0-9c51-7f6afb22d1f5	TCGA-A4-A57E	TCGA-KIRP	59	-21885	258	7045a432-bd65-546b-99da-a175f64438f1	not hispanic or latino	male	white	released	TCGA-A4-A57E_demographic	2019-07-31T16:27:59.886537-05:00	Dead	1952	--	21885	M1	N0	Stage IV	T1	M1	N0	Stage IV	T2a	7th	not reported	--	a886cd21-62b6-5652-a608-e9483b6a1a70	C64.1	not reported	8260/3	Papillary adenocarcinoma, NOS	--	no	No	not reported	--	Kidney, NOS	released	TCGA-A4-A57E_diagnosis	No	Kidney, NOS	2019-04-28T09:35:58.974292-05:00	released	TCGA-A4-A57E_treatment_1	yes	2019-07-31T16:27:59.886537-05:00
TCGA-B9-4115-11A	TCGA-B9-4115-01A	a121406a-30b2-4717-ae96-edcb17d911e2	TCGA-B9-4115	TCGA-KIRP	53	-19571	--	3d2c03e8-da72-5f27-9814-aff9db180c74	not hispanic or latino	male	black or african american	released	TCGA-B9-4115_demographic	2019-07-31T16:23:32.839431-05:00	Alive	1956	--	19571	M0	N0	Stage I	T1a	--	NX	Stage I	T1a	--	not reported	803	c22ec78d-2cf3-5f0c-bcfc-7100c227c3aa	C64.1	not reported	8260/3	Papillary adenocarcinoma, NOS	--	no	No	not reported	--	Kidney, NOS	released	TCGA-B9-4115_diagnosis	No	Kidney, NOS	2019-04-28T09:32:33.086801-05:00	released	TCGA-B9-4115_treatment_1	not reported	2019-07-31T16:23:32.839431-05:00
TCGA-BQ-5875-11A	TCGA-BQ-5875-01A	85fcd432-abf4-4bb7-8039-2de41477cb44	TCGA-BQ-5875	TCGA-KIRP	66	-24153	--	8939e46b-2e33-5fb9-98b1-9f0cb5e2dba9	not reported	female	white	released	TCGA-BQ-5875_demographic	2019-07-31T16:20:37.534664-05:00	Alive	1938	--	24153	M0	NX	Stage II	T2b	M0	NX	Stage III	T3a	--	not reported	2639	ccaca935-6b88-5a33-8d7c-e66a29507bcc	C64.1	not reported	8260/3	Papillary adenocarcinoma, NOS	--	no	No	not reported	--	Kidney, NOS	released	TCGA-BQ-5875_diagnosis	No	Kidney, NOS	2019-04-28T09:30:21.560264-05:00	released	TCGA-BQ-5875_treatment_1	no	2019-07-31T16:20:37.534664-05:00
TCGA-BQ-5877-11A	TCGA-BQ-5877-01A	53d40ba3-c33b-4139-967d-5110884237a3	TCGA-BQ-5877	TCGA-KIRP	60	-22095	270	618e4d58-fae5-59ca-8b92-5cb68f963e46	not reported	male	black or african american	released	TCGA-BQ-5877_demographic	2019-07-31T16:03:23.777352-05:00	Dead	1944	2004	22095	M1	N1	Stage IV	T3a	M1	N1	Stage IV	T3a	--	not reported	--	f969052b-3412-5547-b88a-9556fdb4515e	C64.1	not reported	8260/3	Papillary adenocarcinoma, NOS	--	no	No	not reported	--	Kidney, NOS	released	TCGA-BQ-5877_diagnosis	No	Kidney, NOS	2019-04-28T09:16:41.723699-05:00	released	TCGA-BQ-5877_treatment_1	no	2019-07-31T16:03:23.777352-05:00
TCGA-BQ-5878-11A	TCGA-BQ-5878-01A	c793250d-1553-48e1-b6b2-aaffdfe5d39b	TCGA-BQ-5878	TCGA-KIRP	79	-29010	--	3abfe50b-1cdb-5ffc-8735-1813056252ae	not reported	female	white	released	TCGA-BQ-5878_demographic	2019-07-31T16:25:13.021521-05:00	Alive	1926	--	29010	M0	N1	Stage III	T3a	M0	N1	Stage III	T3a	--	not reported	1938	8f62c855-c2bc-5a84-87bd-4bdf921ebfa4	C64.1	not reported	8260/3	Papillary adenocarcinoma, NOS	--	no	No	not reported	--	Kidney, NOS	released	TCGA-BQ-5878_diagnosis	No	Kidney, NOS	2019-04-28T09:33:49.340999-05:00	released	TCGA-BQ-5878_treatment_1	yes	2019-07-31T16:25:13.021521-05:00
TCGA-BQ-5879-11A	TCGA-BQ-5879-01A	b877d608-e4e0-4b28-9235-01dd65849cf7	TCGA-BQ-5879	TCGA-KIRP	32	-11862	697	6a91995f-f826-5032-9665-afd5c3e791de	not reported	female	white	released	TCGA-BQ-5879_demographic	2019-07-31T16:24:47.728615-05:00	Dead	1973	2006	11862	M0	N1	Stage III	T3a	M0	N1	Stage III	T3b	--	not reported	--	806dcec0-a60b-504d-ae18-1ebb5f1ce83d	C64.1	not reported	8260/3	Papillary adenocarcinoma, NOS	--	no	No	not reported	--	Kidney, NOS	released	TCGA-BQ-5879_diagnosis	No	Kidney, NOS	2019-04-28T09:33:30.123426-05:00	released	TCGA-BQ-5879_treatment_1	yes	2019-07-31T16:24:47.728615-05:00
TCGA-BQ-5882-11A	TCGA-BQ-5882-01A	9ab5714c-19bc-4022-b1ce-ef18ee2a9cb2	TCGA-BQ-5880	TCGA-KIRP	79	-29053	1314	2a9d8934-b1c6-5648-918c-10e953c4f04f	not reported	male	white	released	TCGA-BQ-5880_demographic	2019-07-31T16:23:03.645337-05:00	Dead	1927	2009	29053	M0	N1	Stage III	T3a	M0	N1	Stage III	T3a	--	not reported	--	9ac138f5-3f45-525f-ae0b-623756d332fa	C64.1	not reported	8260/3	Papillary adenocarcinoma, NOS	--	no	No	not reported	--	Kidney, NOS	released	TCGA-BQ-5880_diagnosis	No	Kidney, NOS	2019-04-28T09:32:11.090778-05:00	released	TCGA-BQ-5880_treatment_1	no	2019-07-31T16:23:03.645337-05:00
TCGA-BQ-5884-11A	TCGA-BQ-5884-01A	f900767e-097b-4def-8a74-78fb042a039d	TCGA-BQ-5884	TCGA-KIRP	59	-21730	--	96a5d40e-1fcc-5710-bc9c-007d674361f5	not reported	female	black or african american	released	TCGA-BQ-5884_demographic	2019-07-31T16:31:13.413769-05:00	Alive	1949	--	21730	M0	NX	Stage I	T1a	M0	NX	Stage I	T1a	--	not reported	792	68e9638f-0424-56e3-9a93-b32fc2f79de8	C64.1	not reported	8260/3	Papillary adenocarcinoma, NOS	--	no	No	not reported	--	Kidney, NOS	released	TCGA-BQ-5884_diagnosis	No	Kidney, NOS	2019-04-28T09:38:24.783999-05:00	released	TCGA-BQ-5884_treatment_1	not reported	2019-07-31T16:31:13.413769-05:00
TCGA-BQ-5887-11A	TCGA-BQ-5887-01A	03301d0d-efee-4087-9fff-d1d4f53a924c	TCGA-BQ-5887	TCGA-KIRP	54	-19747	--	07a678df-b834-5fd8-b537-4f14b74dbfca	not reported	male	white	released	TCGA-BQ-5887_demographic	2019-07-31T15:59:11.524805-05:00	Alive	1955	--	19747	M0	N0	Stage III	T3a	M0	N0	Stage III	T3a	6th	not reported	771	ced49bd5-8787-56d1-926f-116c13e37d69	C64.1	not reported	8260/3	Papillary adenocarcinoma, NOS	--	no	No	not reported	--	Kidney, NOS	released	TCGA-BQ-5887_diagnosis	No	Kidney, NOS	2019-04-28T09:13:21.464070-05:00	released	TCGA-BQ-5887_treatment_1	not reported	2019-07-31T15:59:11.524805-05:00
TCGA-BQ-5888-11A	TCGA-BQ-5888-01A	52495119-a052-4749-bed4-d4c81a6c3fb2	TCGA-BQ-5888	TCGA-KIRP	74	-27346	--	6a149185-b33e-51fa-9c68-0c15b69b8c9d	not reported	female	white	released	TCGA-BQ-5888_demographic	2019-07-31T16:03:20.781193-05:00	Alive	1935	--	27346	M0	N0	Stage I	T1a	M0	N0	Stage I	T1a	--	not reported	403	2f2d8f99-e1a0-5f0a-96da-3b3f4d43313d	C64.1	not reported	8260/3	Papillary adenocarcinoma, NOS	--	yes	No	not reported	--	Kidney, NOS	released	TCGA-BQ-5888_diagnosis	Not Reported	Kidney, NOS	2019-04-28T09:16:39.362561-05:00	released	TCGA-BQ-5888_treatment_1	not reported	2019-07-31T16:03:20.781193-05:00
TCGA-BQ-5890-11A	TCGA-BQ-5890-01A	ed560804-50b9-488e-bfa9-33f20cb83106	TCGA-BQ-5890	TCGA-KIRP	69	-25272	--	d65f91ce-564f-54ad-82ae-50dc3c354178	not hispanic or latino	male	white	released	TCGA-BQ-5890_demographic	2019-07-31T16:30:19.654332-05:00	Alive	1940	--	25272	M0	N0	Stage III	T3a	M0	N0	Stage III	T3a	--	not reported	233	055fba36-878e-52ab-bbde-cc268a980eae	C64.1	not reported	8260/3	Papillary adenocarcinoma, NOS	--	no	No	not reported	--	Kidney, NOS	released	TCGA-BQ-5890_diagnosis	No	Kidney, NOS	2019-04-28T09:37:47.203457-05:00	released	TCGA-BQ-5890_treatment_1	not reported	2019-07-31T16:30:19.654332-05:00
TCGA-BQ-5891-11A	TCGA-BQ-5891-01A	d4c9fd69-d447-4607-be1e-2b5f7ec15f90	TCGA-BQ-5891	TCGA-KIRP	57	-20945	--	57240d41-83cb-5979-b40d-cb3a96182aea	not hispanic or latino	female	white	released	TCGA-BQ-5891_demographic	2019-07-31T16:27:41.247956-05:00	Alive	1952	--	20945	M0	N0	Stage III	T3a	M0	N0	Stage III	T3b	--	not reported	29	2ad8d379-e4b4-5795-b309-433a5e4f7a08	C64.1	not reported	8260/3	Papillary adenocarcinoma, NOS	--	no	No	not reported	--	Kidney, NOS	released	TCGA-BQ-5891_diagnosis	No	Kidney, NOS	2019-04-28T09:35:46.500156-05:00	released	TCGA-BQ-5891_treatment_1	not reported	2019-07-31T16:27:41.247956-05:00
TCGA-BQ-5894-11A	TCGA-BQ-5894-01A	cfc6f9ef-73b1-46af-b4c8-94fdd34f4584	TCGA-BQ-5894	TCGA-KIRP	42	-15510	--	be2c1b3e-dfb6-508e-b2ec-a552db25aeef	hispanic or latino	male	not reported	released	TCGA-BQ-5894_demographic	2019-07-31T16:27:19.787342-05:00	Alive	1968	--	15510	M0	N1	Stage III	T3a	M1	N1	Stage IV	T3b	--	not reported	84	f6d52631-ba3a-5cb9-9827-bf36a4e70afa	C64.1	not reported	8260/3	Papillary adenocarcinoma, NOS	--	no	No	not reported	--	Kidney, NOS	released	TCGA-BQ-5894_diagnosis	No	Kidney, NOS	2019-04-28T09:35:29.143769-05:00	released	TCGA-BQ-5894_treatment_1	not reported	2019-07-31T16:27:19.787342-05:00
TCGA-BQ-7044-11A	TCGA-BQ-7044-01A	12fb96fd-c75e-4eb9-ad92-1a1ae7ad4749	TCGA-BQ-7044	TCGA-KIRP	73	-26831	--	5d6be047-a853-526c-98e8-52da4373ca1e	not reported	male	white	released	TCGA-BQ-7044_demographic	2019-07-31T16:00:02.712574-05:00	Alive	1927	--	26831	M0	NX	Stage III	T3a	M0	NX	Stage III	T3a	5th	not reported	3760	81e5eabb-e507-5147-adf2-80a096152b5a	C64.1	not reported	8260/3	Papillary adenocarcinoma, NOS	--	no	No	not reported	--	Kidney, NOS	released	TCGA-BQ-7044_diagnosis	No	Kidney, NOS	2019-04-28T09:14:02.678265-05:00	released	TCGA-BQ-7044_treatment_1	not reported	2019-07-31T16:00:02.712574-05:00
TCGA-BQ-7045-11A	TCGA-BQ-7045-01A	2d813726-b8a6-4719-9323-a7496547e156	TCGA-BQ-7045	TCGA-KIRP	78	-28709	1468	1372fcc5-8776-50d5-8a1c-87a91e047fe3	not reported	male	black or african american	released	TCGA-BQ-7045_demographic	2019-07-31T16:01:14.423130-05:00	Dead	1923	2005	28709	M0	N0	Stage I	T1b	M0	N0	Stage I	T1b	5th	not reported	--	c1e50013-8f34-5140-a3c0-206e90345721	C64.1	not reported	8260/3	Papillary adenocarcinoma, NOS	--	no	No	not reported	--	Kidney, NOS	released	TCGA-BQ-7045_diagnosis	No	Kidney, NOS	2019-04-28T09:14:59.419957-05:00	released	TCGA-BQ-7045_treatment_1	not reported	2019-07-31T16:01:14.423130-05:00
TCGA-BQ-7046-11A	TCGA-BQ-7046-01A	08a50ae7-179c-4241-8aed-79db6c218c90	TCGA-BQ-7046	TCGA-KIRP	61	-22337	--	e498320f-0a64-52f9-a026-56580365b295	not reported	male	white	released	TCGA-BQ-7046_demographic	2019-07-31T15:59:33.782358-05:00	Alive	1941	--	22337	M0	NX	Stage I	T1a	M0	NX	Stage I	T1a	5th	not reported	2948	c3919dfc-1712-5237-aca1-5c0f9e117b32	C64.1	not reported	8260/3	Papillary adenocarcinoma, NOS	--	yes	No	not reported	--	Kidney, NOS	released	TCGA-BQ-7046_diagnosis	Not Reported	Kidney, NOS	2019-04-28T09:13:39.398887-05:00	released	TCGA-BQ-7046_treatment_1	not reported	2019-07-31T15:59:33.782358-05:00
TCGA-BQ-7051-11A	TCGA-BQ-7051-01A	a614255d-9f1b-4e9a-8a50-435d4d123b3f	TCGA-BQ-7051	TCGA-KIRP	74	-27120	--	e674b7ce-4a3d-5be9-acd8-4265db7a3b72	not reported	male	white	released	TCGA-BQ-7051_demographic	2019-07-31T16:23:46.207232-05:00	Alive	1933	--	27120	M0	N0	Stage II	T2b	M0	N0	Stage II	T2	6th	not reported	1533	053fae00-ac1c-54c7-9987-c9b2b491c543	C64.1	not reported	8260/3	Papillary adenocarcinoma, NOS	--	no	No	not reported	--	Kidney, NOS	released	TCGA-BQ-7051_diagnosis	No	Kidney, NOS	2019-04-28T09:32:43.053460-05:00	released	TCGA-BQ-7051_treatment_1	not reported	2019-07-31T16:23:46.207232-05:00
TCGA-BQ-7055-11A	TCGA-BQ-7055-01A	552e78bb-dc9e-4c73-82bd-93a4bbea3a3a	TCGA-BQ-7055	TCGA-KIRP	73	-26749	--	c2ff7664-b3de-5608-8eac-d632aaa49164	not reported	male	white	released	TCGA-BQ-7055_demographic	2019-07-31T16:03:32.994789-05:00	Alive	1935	--	26749	M0	NX	Stage I	T1a	M0	NX	Stage I	T1a	6th	not reported	799	f00ac958-29d5-5295-ab68-6861ded99b5d	C64.1	not reported	8260/3	Papillary adenocarcinoma, NOS	--	yes	No	not reported	--	Kidney, NOS	released	TCGA-BQ-7055_diagnosis	Not Reported	Kidney, NOS	2019-04-28T09:16:48.986174-05:00	released	TCGA-BQ-7055_treatment_1	not reported	2019-07-31T16:03:32.994789-05:00
TCGA-BQ-7059-11A	TCGA-BQ-7059-01A	1bf54408-b5cb-45dc-ad03-ef2866a0ff59	TCGA-BQ-7059	TCGA-KIRP	71	-26136	--	cf7c4633-b055-534b-8ec7-d87136bd7c63	not hispanic or latino	male	white	released	TCGA-BQ-7059_demographic	2019-07-31T16:00:24.194979-05:00	Alive	1939	--	26136	M0	NX	Stage I	T1b	M0	NX	Stage I	T1b	7th	not reported	232	e77a1087-febf-54ad-aa06-d2c1248c20ba	C64.1	not reported	8260/3	Papillary adenocarcinoma, NOS	--	no	No	not reported	--	Kidney, NOS	released	TCGA-BQ-7059_diagnosis	No	Kidney, NOS	2019-04-28T09:14:19.698812-05:00	released	TCGA-BQ-7059_treatment_1	not reported	2019-07-31T16:00:24.194979-05:00
TCGA-BQ-7061-11A	TCGA-BQ-7061-01A	421e845c-f4e8-4f46-bff6-9aaa9d208e81	TCGA-BQ-7061	TCGA-KIRP	83	-30662	--	4adf85f2-ddef-56a2-9ebb-0d401586f0f5	not hispanic or latino	female	white	released	TCGA-BQ-7061_demographic	2019-07-31T16:02:08.514156-05:00	Alive	1928	--	30662	M0	NX	Stage I	T3a	M0	NX	Stage I	T1b	7th	not reported	218	d8556b19-7ead-5dd3-a774-7256c401d1de	C64.1	not reported	8260/3	Papillary adenocarcinoma, NOS	--	no	No	not reported	--	Kidney, NOS	released	TCGA-BQ-7061_diagnosis	No	Kidney, NOS	2019-04-28T09:15:42.737866-05:00	released	TCGA-BQ-7061_treatment_1	not reported	2019-07-31T16:02:08.514156-05:00
TCGA-DZ-6132-11A	TCGA-DZ-6132-01A	8e50e35f-3fb3-4f1a-b4d5-4bacd31bb0bd	TCGA-DZ-6132	TCGA-KIRP	69	-25417	--	36a502ea-d9d8-5bec-8c52-3b043d07e9ef	not reported	male	not reported	released	TCGA-DZ-6132_demographic	2019-07-31T16:22:18.615867-05:00	Alive	1934	--	25417	--	--	--	--	MX	NX	Stage I	T1a	6th	not reported	2460	2d5a9d0b-dd99-5971-b178-8a063d036c56	C64.1	not reported	8260/3	Papillary adenocarcinoma, NOS	--	no	No	not reported	--	Kidney, NOS	released	TCGA-DZ-6132_diagnosis	No	Kidney, NOS	2019-04-28T09:31:37.495933-05:00	released	TCGA-DZ-6132_treatment_1	not reported	2019-07-31T16:22:18.615867-05:00
TCGA-DZ-6133-11A	TCGA-DZ-6133-01A	adc5e117-f01a-4e4b-bcb8-3d1a726b01a1	TCGA-DZ-6133	TCGA-KIRP	66	-24311	1557	94711483-fd30-5ba5-a207-c743d782246f	not reported	female	white	released	TCGA-DZ-6133_demographic	2019-07-31T16:24:27.671937-05:00	Dead	1938	2008	24311	--	--	--	--	MX	NX	Stage I	T1a	6th	not reported	--	ac745ac2-d44a-5b5b-a4a5-442b50598b04	C64.1	not reported	8260/3	Papillary adenocarcinoma, NOS	--	no	No	not reported	--	Kidney, NOS	released	TCGA-DZ-6133_diagnosis	No	Kidney, NOS	2019-04-28T09:33:15.823261-05:00	released	TCGA-DZ-6133_treatment_1	not reported	2019-07-31T16:24:27.671937-05:00
TCGA-DZ-6134-11A	TCGA-DZ-6134-01A	e5641df6-0d4f-4613-a012-c953f8b2017e	TCGA-DZ-6134	TCGA-KIRP	69	-25529	--	33e7c273-bf38-57c9-bbfe-25eda03e9ffb	not reported	male	white	released	TCGA-DZ-6134_demographic	2019-07-31T16:29:47.512906-05:00	Alive	1936	--	25529	--	--	--	--	MX	NX	Stage I	T1a	6th	not reported	1856	6310faa7-f61a-57c1-a09d-37a772fcf6ef	C64.1	not reported	8260/3	Papillary adenocarcinoma, NOS	--	yes	No	not reported	--	Kidney, NOS	released	TCGA-DZ-6134_diagnosis	Not Reported	Kidney, NOS	2019-04-28T09:37:22.895977-05:00	released	TCGA-DZ-6134_treatment_1	not reported	2019-07-31T16:29:47.512906-05:00
TCGA-GL-6846-11A	TCGA-GL-6846-01A	466d039a-d4d3-4bf4-93a2-89039f397d0d	TCGA-GL-6846	TCGA-KIRP	52	-19012	--	ac62dde7-3f3f-5346-96b1-de5e1ec79145	not hispanic or latino	male	white	released	TCGA-GL-6846_demographic	2019-07-31T16:02:31.866745-05:00	Alive	1944	--	19012	--	--	--	--	MX	N1	Stage IV	T4	7th	not reported	5925	5040e71d-3502-53e3-9cdd-a35bc7f01492	C64.1	not reported	8260/3	Papillary adenocarcinoma, NOS	--	no	No	not reported	--	Kidney, NOS	released	TCGA-GL-6846_diagnosis	No	Kidney, NOS	2019-04-28T09:16:03.173220-05:00	released	TCGA-GL-6846_treatment_1	not reported	2019-07-31T16:02:31.866745-05:00
TCGA-GL-7966-11A	TCGA-GL-7966-01A	f24b772a-147e-4889-be23-e4ea10824d66	TCGA-GL-7966	TCGA-KIRP	28	-10428	--	e6fa8807-acb3-5edb-b918-2b2c101d409f	not hispanic or latino	female	white	released	TCGA-GL-7966_demographic	2019-07-31T16:30:49.983700-05:00	Alive	1983	--	10428	--	--	--	--	MX	N1	Stage III	T3	7th	not reported	112	5cbfabd8-8cfc-5248-abfd-77441d839823	C64.1	not reported	8260/3	Papillary adenocarcinoma, NOS	--	no	No	not reported	--	Kidney, NOS	released	TCGA-GL-7966_diagnosis	No	Kidney, NOS	2019-04-28T09:38:07.686913-05:00	released	TCGA-GL-7966_treatment_1	not reported	2019-07-31T16:30:49.983700-05:00
TCGA-GL-A59R-11A	TCGA-GL-A59R-01A	78412f82-cc55-43d5-96ca-1d02cf957725	TCGA-GL-A59R	TCGA-KIRP	79	-29046	--	32fe9bd6-8416-58e7-a5b5-8049e9613605	not hispanic or latino	male	white	released	TCGA-GL-A59R_demographic	2019-07-31T16:05:39.053657-05:00	Alive	1933	--	29046	MX	--	Stage III	--	MX	N0	Stage III	T3c	7th	not reported	378	7d82fa73-3200-5c52-bf04-f649caeae7c9	C64.1	not reported	8260/3	Papillary adenocarcinoma, NOS	--	no	No	not reported	--	Kidney, NOS	released	TCGA-GL-A59R_diagnosis	No	Kidney, NOS	2019-04-28T09:18:27.562410-05:00	released	TCGA-GL-A59R_treatment_1	no	2019-07-31T16:05:39.053657-05:00
TCGA-GL-A9DE-11A	TCGA-GL-A9DE-01A	6208a0a6-104e-48e6-964c-39d120b418d3	TCGA-GL-A9DE	TCGA-KIRP	74	-27330	--	bfd3360f-5765-57ee-85dc-a14ff5e75227	not hispanic or latino	male	black or african american	released	TCGA-GL-A9DE_demographic	2019-07-31T16:04:16.806508-05:00	Alive	1939	--	27330	--	--	--	--	MX	NX	Stage I	T1b	7th	not reported	496	d926b2d5-dca2-5b05-a328-ef95bf87f0ec	C64.1	not reported	8260/3	Papillary adenocarcinoma, NOS	--	no	No	not reported	--	Kidney, NOS	released	TCGA-GL-A9DE_diagnosis	No	Kidney, NOS	2019-04-28T09:17:25.286234-05:00	released	TCGA-GL-A9DE_treatment_1	no	2019-07-31T16:04:16.806508-05:00
TCGA-P4-A5E8-11A	TCGA-P4-A5E8-01A	87ae9d51-7397-4dca-87a4-7b0f20321729	TCGA-P4-A5E8	TCGA-KIRP	57	-21132	1306	8a7d0ba1-5d9e-5a86-8f90-df64d88c227f	not hispanic or latino	male	white	released	TCGA-P4-A5E8_demographic	2019-07-31T16:20:56.645757-05:00	Dead	1947	2007	21132	M0	N1	Stage III	T3	M0	N1	Stage III	T2a	7th	not reported	--	e7ab4ee3-6446-5771-ba94-b14da632c4a1	C64.1	not reported	8260/3	Papillary adenocarcinoma, NOS	--	no	No	not reported	--	Kidney, NOS	released	TCGA-P4-A5E8_diagnosis	No	Kidney, NOS	2019-04-28T09:30:36.830810-05:00	released	TCGA-P4-A5E8_treatment_1	yes	2019-07-31T16:20:56.645757-05:00
TCGA-P4-A5ED-11A	TCGA-P4-A5ED-01A	104604c8-2cb5-4538-b964-dbff3b6bc19f	TCGA-P4-A5ED	TCGA-KIRP	51	-18698	--	9904f037-5a95-5cbb-818e-02f3e3de544e	hispanic or latino	male	white	released	TCGA-P4-A5ED_demographic	2019-07-31T15:19:52.440408-05:00	Alive	1954	--	18698	M0	N0	Stage I	T1	MX	NX	Stage I	T1a	7th	not reported	2816	3da0be9f-5a20-5b80-8cf1-3b95b4fac1ee	C64.1	not reported	8260/3	Papillary adenocarcinoma, NOS	--	no	No	not reported	--	Kidney, NOS	released	TCGA-P4-A5ED_diagnosis	No	Kidney, NOS	2019-04-28T08:40:06.183525-05:00	released	TCGA-P4-A5ED_treatment_1	no	2019-07-31T15:19:52.440408-05:00
TCGA-Y8-A8RY-11A	TCGA-Y8-A8RY-01A	a5b3de4c-f3fa-414c-b809-59c3c1438aa7	TCGA-Y8-A8RY	TCGA-KIRP	63	-23192	--	4e06a39c-4c68-5b07-acfa-9c2ec80af009	not hispanic or latino	male	white	released	TCGA-Y8-A8RY_demographic	2019-07-31T16:23:42.856834-05:00	Alive	1949	--	23192	MX	--	--	--	MX	NX	Stage I	T1b	7th	not reported	769	92ec1091-141a-5792-b195-bbd4edb540df	C64.1	not reported	8260/3	Papillary adenocarcinoma, NOS	--	no	No	not reported	--	Kidney, NOS	released	TCGA-Y8-A8RY_diagnosis	No	Kidney, NOS	2019-04-28T09:32:40.416803-05:00	released	TCGA-Y8-A8RY_treatment_1	no	2019-07-31T16:23:42.856834-05:00
[truncated: 4 more columns]

## Sheet: Table S3
Table S3: Clinical data for Prostate samples
Control	Tumor	case_id	submitter_id	project_id	age_at_index	days_to_birth	days_to_death	demographic_id	ethnicity	gender	race	state	submitter_id	updated_datetime	vital_status	year_of_birth	year_of_death	age_at_diagnosis	ajcc_clinical_m	ajcc_clinical_n	ajcc_clinical_stage	ajcc_clinical_t	ajcc_pathologic_m	ajcc_pathologic_n	ajcc_pathologic_stage	ajcc_pathologic_t	ajcc_staging_system_edition	classification_of_tumor	days_to_last_follow_up	diagnosis_id	icd_10_code	last_known_disease_status	morphology	primary_diagnosis	primary_gleason_grade	prior_malignancy	prior_treatment	progression_or_recurrence	secondary_gleason_grade	site_of_resection_or_biopsy	state	submitter_id	synchronous_malignancy	tissue_or_organ_of_origin	created_datetime	state	submitter_id	treatment_or_therapy	updated_datetime
TCGA-CH-5761-11A	TCGA-CH-5761-01A	854a481b-71a2-4f23-80aa-e91e9f4069b1	TCGA-CH-5761	TCGA-PRAD	61	-22433	--	44ce9a89-c2c2-59ee-a494-8e46f24a7bb5	not hispanic or latino	male	white	released	TCGA-CH-5761_demographic	2019-07-31T20:47:31.880240-05:00	Alive	1946	--	22433	M0	--	--	--	--	N0	--	T3b	--	not reported	28	c294443d-412e-5a66-b3a3-e2e18ce9518a	C61	not reported	8140/3	Adenocarcinoma, NOS	Pattern 5	no	No	not reported	Pattern 4	Prostate gland	released	TCGA-CH-5761_diagnosis	No	Prostate gland	2019-04-28T13:07:58.052528-05:00	released	TCGA-CH-5761_treatment_1	not reported	2019-07-31T20:47:31.880240-05:00
TCGA-CH-5768-11A	TCGA-CH-5768-01A	f6c61a22-a711-416d-9e65-6a1b957e5b2e	TCGA-CH-5768	TCGA-PRAD	72	-26480	--	a9476789-af3c-5b97-981b-e26f171bf4c4	not hispanic or latino	male	white	released	TCGA-CH-5768_demographic	2019-07-31T20:52:25.965153-05:00	Alive	1935	--	26480	M0	--	--	--	--	N0	--	T3a	--	not reported	731	d786e45a-811e-5a98-aece-17d787d0ef25	C61	not reported	8140/3	Adenocarcinoma, NOS	Pattern 2	no	No	not reported	Pattern 4	Prostate gland	released	TCGA-CH-5768_diagnosis	No	Prostate gland	2019-04-28T13:11:50.406725-05:00	released	TCGA-CH-5768_treatment_1	no	2019-07-31T20:52:25.965153-05:00
TCGA-CH-5769-11A	TCGA-CH-5769-01A	a7b76662-8380-4f35-9307-99c0acacb904	TCGA-CH-5769	TCGA-PRAD	48	-17807	--	d86f7a04-bb95-5e95-a999-73442899f9d3	not hispanic or latino	male	white	released	TCGA-CH-5769_demographic	2019-07-31T20:48:42.560647-05:00	Alive	1959	--	17807	M0	--	--	--	--	N0	--	T3b	--	not reported	62	7b478d85-16df-5192-bf38-2d58c0b9fb6b	C61	not reported	8140/3	Adenocarcinoma, NOS	Pattern 5	no	No	not reported	Pattern 4	Prostate gland	released	TCGA-CH-5769_diagnosis	No	Prostate gland	2019-04-28T13:08:54.949332-05:00	released	TCGA-CH-5769_treatment_1	not reported	2019-07-31T20:48:42.560647-05:00
TCGA-EJ-7115-11A	TCGA-EJ-7115-01A	c606918f-e8c0-4019-ad6f-47d5cd7615c4	TCGA-EJ-7115	TCGA-PRAD	65	-23986	--	2a582191-b224-5955-ab8d-54aa2df8ac08	not hispanic or latino	male	white	released	TCGA-EJ-7115_demographic	2019-07-31T16:45:38.562662-05:00	Alive	1941	--	23986	M0	--	--	T1c	--	N0	--	T3a	--	not reported	2687	4b1bf5af-e94d-5562-b461-46694aab7244	C61	not reported	8140/3	Adenocarcinoma, NOS	Pattern 4	no	No	not reported	Pattern 3	Prostate gland	released	TCGA-EJ-7115_diagnosis	No	Prostate gland	2019-04-28T09:49:45.557381-05:00	released	TCGA-EJ-7115_treatment_1	no	2019-07-31T16:45:38.562662-05:00
TCGA-EJ-7123-11A	TCGA-EJ-7123-01A	9519be01-d78d-462c-8a95-34149538afeb	TCGA-EJ-7123	TCGA-PRAD	59	-21741	--	f2a1b0cc-a5cd-59c6-85ec-ccd1db404d2d	not hispanic or latino	male	white	released	TCGA-EJ-7123_demographic	2019-07-31T16:47:30.602936-05:00	Alive	1948	--	21741	M0	--	--	T1c	--	N0	--	T2c	--	not reported	2572	1ed68dee-4512-53ec-965e-9919375da9f2	C61	not reported	8140/3	Adenocarcinoma, NOS	Pattern 3	yes	No	not reported	Pattern 4	Prostate gland	released	TCGA-EJ-7123_diagnosis	Not Reported	Prostate gland	2019-04-28T09:51:17.365415-05:00	released	TCGA-EJ-7123_treatment_1	no	2019-07-31T16:47:30.602936-05:00
TCGA-EJ-7125-11A	TCGA-EJ-7125-01A	aca312ab-6dbd-4183-8b22-8f37834f3426	TCGA-EJ-7125	TCGA-PRAD	44	-16425	--	cb0466f1-3582-56d8-a8f2-ac36439f3c25	not hispanic or latino	male	white	released	TCGA-EJ-7125_demographic	2019-07-31T17:02:48.025223-05:00	Alive	1961	--	16425	M0	--	--	T1c	--	N0	--	T2c	--	not reported	2850	d5a0cb9b-0375-50be-a193-70ca5a330f56	C61	not reported	8140/3	Adenocarcinoma, NOS	Pattern 3	no	No	not reported	Pattern 4	Prostate gland	released	TCGA-EJ-7125_diagnosis	No	Prostate gland	2019-04-28T10:03:35.323942-05:00	released	TCGA-EJ-7125_treatment_1	no	2019-07-31T17:02:48.025223-05:00
TCGA-EJ-7314-11A	TCGA-EJ-7314-01A	88c87cce-4361-499c-9e3a-e9d9040af2db	TCGA-EJ-7314	TCGA-PRAD	62	-22766	--	c04ff06c-f4bf-512e-9f71-4924a1c6a17f	not hispanic or latino	male	white	released	TCGA-EJ-7314_demographic	2019-07-31T17:03:55.881693-05:00	Alive	1949	--	22766	M0	--	--	T2c	--	N0	--	T3b	--	not reported	1150	b30a7e00-6def-55f2-a9e8-feedba3439b4	C61	not reported	8140/3	Adenocarcinoma, NOS	Pattern 4	no	No	not reported	Pattern 3	Prostate gland	released	TCGA-EJ-7314_diagnosis	No	Prostate gland	2019-04-28T10:04:35.035906-05:00	released	TCGA-EJ-7314_treatment_1	no	2019-07-31T17:03:55.881693-05:00
TCGA-EJ-7315-11A	TCGA-EJ-7315-01A	2c7ec330-261e-49c7-9424-6d83641dba6d	TCGA-EJ-7315	TCGA-PRAD	68	-25154	--	c7013125-38a7-5f96-ac51-152f3f0d2a90	not hispanic or latino	male	white	released	TCGA-EJ-7315_demographic	2019-07-31T17:04:06.305601-05:00	Alive	1943	--	25154	M0	--	--	T2a	--	N0	--	T3a	--	not reported	1008	90f00591-17ee-54ee-bc01-a721b0dc04eb	C61	not reported	8140/3	Adenocarcinoma, NOS	Pattern 4	no	No	not reported	Pattern 3	Prostate gland	released	TCGA-EJ-7315_diagnosis	No	Prostate gland	2019-04-28T10:04:42.274882-05:00	released	TCGA-EJ-7315_treatment_1	no	2019-07-31T17:04:06.305601-05:00
TCGA-EJ-7317-11A	TCGA-EJ-7317-01A	68fc3693-0910-4ee8-8997-99c6333b65f4	TCGA-EJ-7317	TCGA-PRAD	71	-26064	--	d5e2d75d-e581-5221-b549-d4df09b92af1	not hispanic or latino	male	white	released	TCGA-EJ-7317_demographic	2019-07-31T17:04:09.489698-05:00	Alive	1940	--	26064	M0	--	--	T1c	--	N0	--	T2c	--	not reported	771	0603b6de-efb5-5cd2-8b51-c7939fa845fb	C61	not reported	8140/3	Adenocarcinoma, NOS	Pattern 3	no	No	not reported	Pattern 4	Prostate gland	released	TCGA-EJ-7317_diagnosis	No	Prostate gland	2019-04-28T10:04:44.454055-05:00	released	TCGA-EJ-7317_treatment_1	no	2019-07-31T17:04:09.489698-05:00
TCGA-EJ-7321-11A	TCGA-EJ-7321-01A	804ee985-18dd-4f2d-a562-61b454601cdd	TCGA-EJ-7321	TCGA-PRAD	57	-21108	--	ac455b44-779d-52c9-a35d-01463e990b93	not hispanic or latino	male	black or african american	released	TCGA-EJ-7321_demographic	2019-07-31T17:05:46.417850-05:00	Alive	1954	--	21108	M0	--	--	T1c	--	N0	--	T3a	--	not reported	824	46ee6362-6697-5f56-a075-e1898815dc87	C61	not reported	8140/3	Adenocarcinoma, NOS	Pattern 3	no	No	not reported	Pattern 3	Prostate gland	released	TCGA-EJ-7321_diagnosis	No	Prostate gland	2019-04-28T10:06:03.820290-05:00	released	TCGA-EJ-7321_treatment_1	no	2019-07-31T17:05:46.417850-05:00
TCGA-EJ-7327-11A	TCGA-EJ-7327-01A	e90ab72a-4bbb-4c37-b48a-8a1a85d79d04	TCGA-EJ-7327	TCGA-PRAD	61	-22475	--	a2ddf563-e170-5505-a3d3-7cc916b89035	not hispanic or latino	male	white	released	TCGA-EJ-7327_demographic	2019-07-31T17:04:12.198327-05:00	Alive	1950	--	22475	M0	--	--	T2a	--	N0	--	T3b	--	not reported	923	87844d67-0247-56e8-a4cc-1e51ef25fa94	C61	not reported	8140/3	Adenocarcinoma, NOS	Pattern 3	no	No	not reported	Pattern 4	Prostate gland	released	TCGA-EJ-7327_diagnosis	No	Prostate gland	2019-04-28T10:04:46.924403-05:00	released	TCGA-EJ-7327_treatment_1	no	2019-07-31T17:04:12.198327-05:00
TCGA-EJ-7328-11A	TCGA-EJ-7328-01A	42b7d14f-09e5-4d91-bb98-5fe35907a6a9	TCGA-EJ-7328	TCGA-PRAD	70	-25756	--	2d98f539-a370-53c6-a98d-93abc199089c	not hispanic or latino	male	white	released	TCGA-EJ-7328_demographic	2019-07-31T17:04:15.401663-05:00	Alive	1941	--	25756	M0	--	--	T1c	--	N0	--	T3a	--	not reported	842	22807530-76b7-5212-9ee1-fb90350e57ec	C61	not reported	8140/3	Adenocarcinoma, NOS	Pattern 4	no	No	not reported	Pattern 3	Prostate gland	released	TCGA-EJ-7328_diagnosis	No	Prostate gland	2019-04-28T10:04:49.476226-05:00	released	TCGA-EJ-7328_treatment_1	no	2019-07-31T17:04:15.401663-05:00
TCGA-EJ-7330-11A	TCGA-EJ-7330-01A	7bc369b7-007b-4b10-bd92-5d326dabf675	TCGA-EJ-7330	TCGA-PRAD	68	-25050	--	4ee220f6-d1ef-5f14-8a12-b0a2a05e3b5f	not hispanic or latino	male	white	released	TCGA-EJ-7330_demographic	2019-07-31T16:49:53.597728-05:00	Alive	1943	--	25050	M0	--	--	T1c	--	N0	--	T3a	--	not reported	191	0eae90cf-da95-58f8-afcc-4024636844b4	C61	not reported	8140/3	Adenocarcinoma, NOS	Pattern 4	no	No	not reported	Pattern 3	Prostate gland	released	TCGA-EJ-7330_diagnosis	No	Prostate gland	2019-04-28T09:53:08.860311-05:00	released	TCGA-EJ-7330_treatment_1	not reported	2019-07-31T16:49:53.597728-05:00
TCGA-EJ-7331-11A	TCGA-EJ-7331-01A	b424b73a-2dfa-473f-ab56-ab382cd1cdef	TCGA-EJ-7331	TCGA-PRAD	64	-23458	--	006db798-0645-5481-b2df-812211bb4b05	not hispanic or latino	male	white	released	TCGA-EJ-7331_demographic	2019-07-31T17:04:21.722588-05:00	Alive	1947	--	23458	M0	--	--	T1c	--	N0	--	T2c	--	not reported	742	fec820cf-39ae-50ea-b777-8e54394a220f	C61	not reported	8140/3	Adenocarcinoma, NOS	Pattern 3	no	No	not reported	Pattern 4	Prostate gland	released	TCGA-EJ-7331_diagnosis	No	Prostate gland	2019-04-28T10:04:54.679776-05:00	released	TCGA-EJ-7331_treatment_1	no	2019-07-31T17:04:21.722588-05:00
TCGA-EJ-7781-11A	TCGA-EJ-7781-01A	33283111-9a2f-4d5e-92a5-3435846404f7	TCGA-EJ-7781	TCGA-PRAD	65	-23937	--	c746d416-0560-5749-9252-c806d7ec0d0a	not hispanic or latino	male	white	released	TCGA-EJ-7781_demographic	2019-07-31T16:41:39.993082-05:00	Alive	1946	--	23937	M0	--	--	T1c	--	N0	--	T2c	--	not reported	1073	d502f1e4-c552-545f-9922-932ff8eb6f1b	C61	not reported	8140/3	Adenocarcinoma, NOS	Pattern 3	no	No	not reported	Pattern 4	Prostate gland	released	TCGA-EJ-7781_diagnosis	No	Prostate gland	2019-04-28T09:46:35.150440-05:00	released	TCGA-EJ-7781_treatment_1	no	2019-07-31T16:41:39.993082-05:00
TCGA-EJ-7782-11A	TCGA-EJ-7782-01A	1426b4bf-f4a5-477c-bbbb-e0e656549764	TCGA-EJ-7782	TCGA-PRAD	71	-25965	--	1c7ce371-1683-59da-a825-5b98e26c38ee	not hispanic or latino	male	black or african american	released	TCGA-EJ-7782_demographic	2019-07-31T17:04:33.538045-05:00	Alive	1939	--	25965	M0	--	--	T2c	--	N0	--	T2c	--	not reported	1167	09c0b615-03eb-5031-a79f-f139e87b2db4	C61	not reported	8140/3	Adenocarcinoma, NOS	Pattern 4	no	No	not reported	Pattern 4	Prostate gland	released	TCGA-EJ-7782_diagnosis	No	Prostate gland	2019-04-28T10:05:04.778839-05:00	released	TCGA-EJ-7782_treatment_1	no	2019-07-31T17:04:33.538045-05:00
TCGA-EJ-7783-11A	TCGA-EJ-7783-01A	181c6d37-9d8d-4ffa-827b-e3785450ff88	TCGA-EJ-7783	TCGA-PRAD	70	-25600	--	1a8a3d01-fc34-517d-89df-dc1712985170	not hispanic or latino	male	white	released	TCGA-EJ-7783_demographic	2019-07-31T16:38:07.276157-05:00	Alive	1941	--	25600	M0	--	--	T2c	--	N0	--	T3a	--	not reported	787	30fd0209-4a8e-52b3-a889-df0363da6249	C61	not reported	8140/3	Adenocarcinoma, NOS	Pattern 4	no	No	not reported	Pattern 3	Prostate gland	released	TCGA-EJ-7783_diagnosis	No	Prostate gland	2019-04-28T09:43:45.436358-05:00	released	TCGA-EJ-7783_treatment_1	no	2019-07-31T16:38:07.276157-05:00
TCGA-EJ-7784-11A	TCGA-EJ-7784-01A	4bc71292-60bb-4b63-86c1-0fe021083804	TCGA-EJ-7784	TCGA-PRAD	63	-23183	--	7a416b15-0646-556b-9e86-63da64c2d3da	not hispanic or latino	male	white	released	TCGA-EJ-7784_demographic	2019-07-31T17:04:36.820984-05:00	Alive	1948	--	23183	M0	--	--	T2c	--	N0	--	T2c	--	not reported	781	a6897e40-5b6a-57b4-bdab-0b07ceb4f02c	C61	not reported	8140/3	Adenocarcinoma, NOS	Pattern 4	no	No	not reported	Pattern 3	Prostate gland	released	TCGA-EJ-7784_diagnosis	No	Prostate gland	2019-04-28T10:05:07.126889-05:00	released	TCGA-EJ-7784_treatment_1	no	2019-07-31T17:04:36.820984-05:00
TCGA-EJ-7785-11A	TCGA-EJ-7785-01A	2def2a53-d2e8-46f0-8b07-f32dbf1833a4	TCGA-EJ-7785	TCGA-PRAD	54	-19939	--	580a43b9-e459-5b35-831c-eefc3b9b7d0e	not hispanic or latino	male	white	released	TCGA-EJ-7785_demographic	2019-07-31T17:04:52.034439-05:00	Alive	1957	--	19939	M0	--	--	T2b	--	N0	--	T3a	--	not reported	1177	3aae7c85-4f4b-5065-ad61-0e6761cb284d	C61	not reported	8140/3	Adenocarcinoma, NOS	Pattern 3	no	No	not reported	Pattern 4	Prostate gland	released	TCGA-EJ-7785_diagnosis	No	Prostate gland	2019-04-28T10:05:19.628945-05:00	released	TCGA-EJ-7785_treatment_1	no	2019-07-31T17:04:52.034439-05:00
TCGA-EJ-7786-11A	TCGA-EJ-7786-01A	9d499039-37ca-4300-ae95-04bbe007c0d2	TCGA-EJ-7786	TCGA-PRAD	62	-22793	--	4233b28b-2cab-586d-bb29-c7096a7d91fd	not hispanic or latino	male	white	released	TCGA-EJ-7786_demographic	2019-07-31T17:05:04.341574-05:00	Alive	1949	--	22793	M0	--	--	T1c	--	N0	--	T2c	--	not reported	1096	2c20ce6d-d48f-576a-bb02-dd041b94b056	C61	not reported	8140/3	Adenocarcinoma, NOS	Pattern 3	no	No	not reported	Pattern 4	Prostate gland	released	TCGA-EJ-7786_diagnosis	No	Prostate gland	2019-04-28T10:05:28.910543-05:00	released	TCGA-EJ-7786_treatment_1	no	2019-07-31T17:05:04.341574-05:00
TCGA-EJ-7789-11A	TCGA-EJ-7789-01A	1f4ff2c7-3fbb-46a1-99cf-68d2c33c5175	TCGA-EJ-7789	TCGA-PRAD	66	-24107	--	7b49a81e-d940-5102-ae29-87134fa3f583	not hispanic or latino	male	black or african american	released	TCGA-EJ-7789_demographic	2019-07-31T16:36:53.887850-05:00	Alive	1945	--	24107	M0	--	--	T1c	--	N0	--	T3a	--	not reported	1105	ac427fb0-d4f1-593a-b024-e2527e910dfa	C61	not reported	8140/3	Adenocarcinoma, NOS	Pattern 4	no	No	not reported	Pattern 3	Prostate gland	released	TCGA-EJ-7789_diagnosis	No	Prostate gland	2019-04-28T09:42:48.019083-05:00	released	TCGA-EJ-7789_treatment_1	no	2019-07-31T16:36:53.887850-05:00
TCGA-EJ-7792-11A	TCGA-EJ-7792-01A	28689d40-03e5-4e17-aba1-f2d571535eed	TCGA-EJ-7792	TCGA-PRAD	53	-19454	--	40171d70-ae75-5682-8330-073ac8c9158a	not hispanic or latino	male	white	released	TCGA-EJ-7792_demographic	2019-07-31T20:45:12.919663-05:00	Alive	1957	--	19454	M0	--	--	T1c	--	N0	--	T2c	--	not reported	1396	84c7cc43-54c1-5346-bd6f-9a6ccdbe9899	C61	not reported	8140/3	Adenocarcinoma, NOS	Pattern 3	no	No	not reported	Pattern 4	Prostate gland	released	TCGA-EJ-7792_diagnosis	No	Prostate gland	2019-04-28T13:06:07.483093-05:00	released	TCGA-EJ-7792_treatment_1	no	2019-07-31T20:45:12.919663-05:00
TCGA-EJ-7793-11A	TCGA-EJ-7793-01A	da07da37-bde6-480a-a302-98683ae3931a	TCGA-EJ-7793	TCGA-PRAD	49	-17982	--	10f8f7c1-42ab-521e-a304-7128fa5968c7	not hispanic or latino	male	white	released	TCGA-EJ-7793_demographic	2019-07-31T17:08:18.079560-05:00	Alive	1962	--	17982	M0	--	--	T2c	--	--	--	T2c	--	not reported	114	9e05828d-19cf-5eeb-81b5-ff21caeb69bf	C61	not reported	8140/3	Adenocarcinoma, NOS	Pattern 3	no	No	not reported	Pattern 4	Prostate gland	released	TCGA-EJ-7793_diagnosis	No	Prostate gland	2019-04-28T10:08:10.601686-05:00	released	TCGA-EJ-7793_treatment_1	no	2019-07-31T17:08:18.079560-05:00
TCGA-EJ-7794-11A	TCGA-EJ-7794-01A	aeec3005-25d7-45fc-a9ff-014d57960216	TCGA-EJ-7794	TCGA-PRAD	67	-24478	--	8f29d8ec-fad6-57b6-bb3b-8d310fa71dca	not hispanic or latino	male	white	released	TCGA-EJ-7794_demographic	2019-07-31T16:40:59.945493-05:00	Alive	1943	--	24478	M0	--	--	T2c	--	N0	--	T2c	--	not reported	1306	b3f673d8-c213-59cb-aa2f-ab9288538afc	C61	not reported	8140/3	Adenocarcinoma, NOS	Pattern 3	no	No	not reported	Pattern 4	Prostate gland	released	TCGA-EJ-7794_diagnosis	No	Prostate gland	2019-04-28T09:46:03.804165-05:00	released	TCGA-EJ-7794_treatment_1	no	2019-07-31T16:40:59.945493-05:00
TCGA-EJ-7797-11A	TCGA-EJ-7797-01A	f98366df-9616-41c0-a6b8-ec92dca7177a	TCGA-EJ-7797	TCGA-PRAD	53	-19616	--	627752c2-c36b-5324-a8bb-0e832e53243b	not hispanic or latino	male	white	released	TCGA-EJ-7797_demographic	2019-07-31T20:52:53.640873-05:00	Alive	1958	--	19616	M0	--	--	T1c	--	N0	--	T2c	--	not reported	983	45380722-545c-5a38-9f7a-56fbf14c316b	C61	not reported	8140/3	Adenocarcinoma, NOS	Pattern 3	no	No	not reported	Pattern 4	Prostate gland	released	TCGA-EJ-7797_diagnosis	No	Prostate gland	2019-04-28T13:12:12.629345-05:00	released	TCGA-EJ-7797_treatment_1	no	2019-07-31T20:52:53.640873-05:00
TCGA-EJ-A8FO-11A	TCGA-EJ-A8FO-01A	b751083d-be6d-45da-be97-a6d41d8ebe97	TCGA-EJ-A8FO	TCGA-PRAD	51	-18875	--	d0e5a46c-f605-5557-ad67-a5a869a96ef5	not reported	male	not reported	released	TCGA-EJ-A8FO_demographic	2019-07-31T20:49:44.639472-05:00	Alive	1962	--	18875	M0	--	--	T3a	--	N0	--	T3a	--	not reported	282	fa181286-cfd6-5298-8e93-30d8c5ef94f3	C61	not reported	8500/3	Infiltrating duct carcinoma, NOS	Pattern 4	no	No	not reported	Pattern 3	Prostate gland	released	TCGA-EJ-A8FO_diagnosis	No	Prostate gland	2019-04-28T13:09:43.462141-05:00	released	TCGA-EJ-A8FO_treatment_1	no	2019-07-31T20:49:44.639472-05:00
TCGA-G9-6333-11A	TCGA-G9-6333-01A	64bf32c9-9466-404a-a147-e7a0b9e91e34	TCGA-G9-6333	TCGA-PRAD	66	-24249	--	525aad4b-ef22-57b4-8eda-13efeb6b9619	not hispanic or latino	male	white	released	TCGA-G9-6333_demographic	2019-07-31T20:46:43.074887-05:00	Alive	1940	--	24249	M0	--	--	T1c	--	N0	--	T2c	--	not reported	2465	94f80d2b-df13-586c-8f32-9df0dc8a60b8	C61	not reported	8140/3	Adenocarcinoma, NOS	Pattern 4	no	No	not reported	Pattern 3	Prostate gland	released	TCGA-G9-6333_diagnosis	No	Prostate gland	2019-04-28T13:07:20.481769-05:00	released	TCGA-G9-6333_treatment_1	no	2019-07-31T20:46:43.074887-05:00
TCGA-G9-6342-11A	TCGA-G9-6342-01A	00e41e6a-9fe7-44f9-978b-7b05b179506a	TCGA-G9-6342	TCGA-PRAD	61	-22472	--	9302de2d-b241-57a6-b6e9-afd343cf9732	not hispanic or latino	male	white	released	TCGA-G9-6342_demographic	2019-07-31T17:03:23.029184-05:00	Alive	1947	--	22472	M0	--	--	T2c	--	--	--	T3a	--	not reported	1696	420950af-1105-50f2-9aef-d29444aad53e	C61	not reported	8140/3	Adenocarcinoma, NOS	Pattern 3	no	No	not reported	Pattern 3	Prostate gland	released	TCGA-G9-6342_diagnosis	No	Prostate gland	2019-04-28T10:04:05.867607-05:00	released	TCGA-G9-6342_treatment_1	no	2019-07-31T17:03:23.029184-05:00
TCGA-G9-6348-11A	TCGA-G9-6348-01A	8ad78c4f-c84c-4f9e-88c9-42a05eb65498	TCGA-G9-6348	TCGA-PRAD	68	-24936	--	8c23dc49-81cd-5cad-ae3f-6bda742b4e3c	not hispanic or latino	male	white	released	TCGA-G9-6348_demographic	2019-07-31T20:47:34.934765-05:00	Alive	1940	--	24936	M0	--	--	T3a	--	N0	--	T2c	--	not reported	1515	abd5f464-1536-5365-8807-91072261449a	C61	not reported	8140/3	Adenocarcinoma, NOS	Pattern 3	no	No	not reported	Pattern 4	Prostate gland	released	TCGA-G9-6348_diagnosis	No	Prostate gland	2019-04-28T13:08:00.510458-05:00	released	TCGA-G9-6348_treatment_1	no	2019-07-31T20:47:34.934765-05:00
TCGA-G9-6351-11A	TCGA-G9-6351-01A	f59b9c65-46e8-4cc3-aa71-8844f6c2273c	TCGA-G9-6351	TCGA-PRAD	51	-18723	--	374d353d-6479-5783-859b-a90564628ae2	not hispanic or latino	male	white	released	TCGA-G9-6351_demographic	2019-07-31T16:40:16.346481-05:00	Alive	1957	--	18723	M0	--	--	T1c	--	--	--	T2c	--	not reported	2048	36337c48-e125-59b7-8776-e8674fd9901c	C61	not reported	8140/3	Adenocarcinoma, NOS	Pattern 3	no	No	not reported	Pattern 4	Prostate gland	released	TCGA-G9-6351_diagnosis	No	Prostate gland	2019-04-28T09:45:28.537365-05:00	released	TCGA-G9-6351_treatment_1	no	2019-07-31T16:40:16.346481-05:00
TCGA-G9-6356-11A	TCGA-G9-6356-01A	1d7ffbe7-6139-412b-8739-8082a63a2b33	TCGA-G9-6356	TCGA-PRAD	60	-22010	--	60fd1ff8-b7eb-5579-abd1-b9484de7b181	not hispanic or latino	male	white	released	TCGA-G9-6356_demographic	2019-07-31T16:54:39.717500-05:00	Alive	1949	--	22010	M0	--	--	T1c	--	N0	--	T3b	--	not reported	1434	40008fb4-8e8b-51e6-a84d-5b1a169b8417	C61	not reported	8140/3	Adenocarcinoma, NOS	Pattern 4	no	No	not reported	Pattern 5	Prostate gland	released	TCGA-G9-6356_diagnosis	No	Prostate gland	2019-04-28T09:56:58.016109-05:00	released	TCGA-G9-6356_treatment_1	no	2019-07-31T16:54:39.717500-05:00
TCGA-G9-6362-11A	TCGA-G9-6362-01A	f228ef91-ecfb-4d1e-8e6a-b43d2185270e	TCGA-G9-6362	TCGA-PRAD	57	-21149	--	9d8d9e18-6a7f-5d59-a049-79686cd10fb2	not hispanic or latino	male	white	released	TCGA-G9-6362_demographic	2019-07-31T20:51:56.964731-05:00	Alive	1952	--	21149	M0	--	--	T1c	--	N0	--	T3a	--	not reported	1443	8f69f4b6-eb72-5a2a-80f5-daf603c3bcf1	C61	not reported	8140/3	Adenocarcinoma, NOS	Pattern 4	no	No	not reported	Pattern 3	Prostate gland	released	TCGA-G9-6362_diagnosis	No	Prostate gland	2019-04-28T13:11:28.982493-05:00	released	TCGA-G9-6362_treatment_1	no	2019-07-31T20:51:56.964731-05:00
TCGA-G9-6363-11A	TCGA-G9-6363-01A	b5b3871c-078c-46a7-ac50-ef916d4a6781	TCGA-G9-6363	TCGA-PRAD	64	-23480	--	5b598f6c-1ce6-5753-aee2-5da23c61272e	not hispanic or latino	male	white	released	TCGA-G9-6363_demographic	2019-07-31T20:49:53.752080-05:00	Alive	1945	--	23480	M0	--	--	T2b	--	N0	--	T4	--	not reported	1378	3748e966-6821-5d04-9b91-9a56dc311549	C61	not reported	8140/3	Adenocarcinoma, NOS	Pattern 4	no	No	not reported	Pattern 3	Prostate gland	released	TCGA-G9-6363_diagnosis	No	Prostate gland	2019-04-28T13:09:50.752719-05:00	released	TCGA-G9-6363_treatment_1	no	2019-07-31T20:49:53.752080-05:00
TCGA-G9-6365-11A	TCGA-G9-6365-01A	6845076e-e940-4437-8618-81db4a447544	TCGA-G9-6365	TCGA-PRAD	71	-26207	--	fa53f767-5e24-5df8-aaf6-03a8a6919d9a	not hispanic or latino	male	white	released	TCGA-G9-6365_demographic	2019-07-31T16:58:13.821861-05:00	Alive	1938	--	26207	--	--	--	T2a	--	N0	--	T4	--	not reported	1363	57dd8e39-6712-553a-89da-991ff4362dac	C61	not reported	8140/3	Adenocarcinoma, NOS	Pattern 3	no	No	not reported	Pattern 4	Prostate gland	released	TCGA-G9-6365_diagnosis	No	Prostate gland	2019-04-28T09:59:49.413551-05:00	released	TCGA-G9-6365_treatment_1	no	2019-07-31T16:58:13.821861-05:00
TCGA-G9-6384-11A	TCGA-G9-6384-01A	a279d5aa-51f7-4e75-9e14-b206b97ec4bd	TCGA-G9-6384	TCGA-PRAD	53	-19620	--	2e4fc427-4e97-5983-ae63-97ed17dcd1c5	not hispanic or latino	male	white	released	TCGA-G9-6384_demographic	2019-07-31T16:58:55.352853-05:00	Alive	1957	--	19620	M0	--	--	T1c	--	N0	--	T3a	--	not reported	765	d1166298-a8e7-59c7-81b0-c42af172a601	C61	not reported	8140/3	Adenocarcinoma, NOS	Pattern 3	no	No	not reported	Pattern 4	Prostate gland	released	TCGA-G9-6384_diagnosis	No	Prostate gland	2019-04-28T10:00:23.481350-05:00	released	TCGA-G9-6384_treatment_1	no	2019-07-31T16:58:55.352853-05:00
TCGA-G9-6496-11A	TCGA-G9-6496-01A	ce2b7e17-424e-4954-8a68-19d7f98d2e7e	TCGA-G9-6496	TCGA-PRAD	61	-22602	--	ed815b33-fb87-5dc7-9526-9fbe9e7b2fc8	not hispanic or latino	male	white	released	TCGA-G9-6496_demographic	2019-07-31T20:50:39.106480-05:00	Alive	1947	--	22602	M0	--	--	T1c	--	N0	--	T2c	--	not reported	1726	ec1e3327-35f6-5ada-847c-8d27af3dbc5d	C61	not reported	8140/3	Adenocarcinoma, NOS	Pattern 4	no	No	not reported	Pattern 3	Prostate gland	released	TCGA-G9-6496_diagnosis	No	Prostate gland	2019-04-28T13:10:27.180386-05:00	released	TCGA-G9-6496_treatment_1	no	2019-07-31T20:50:39.106480-05:00
TCGA-G9-6499-11A	TCGA-G9-6499-01A	acd5ceef-c5cf-4e95-9394-c50fdbc70c8d	TCGA-G9-6499	TCGA-PRAD	66	-24388	--	377e2ded-f8f3-557b-b8b0-cab246a2249a	not hispanic or latino	male	white	released	TCGA-G9-6499_demographic	2019-07-31T16:40:55.568891-05:00	Alive	1942	--	24388	M0	--	--	T3a	--	N0	--	T3a	--	not reported	1543	56694c52-0dfe-5796-ab94-7cb533af978b	C61	not reported	8140/3	Adenocarcinoma, NOS	Pattern 4	no	No	not reported	Pattern 5	Prostate gland	released	TCGA-G9-6499_diagnosis	No	Prostate gland	2019-04-28T09:46:01.568147-05:00	released	TCGA-G9-6499_treatment_1	no	2019-07-31T16:40:55.568891-05:00
TCGA-HC-7211-11A	TCGA-HC-7211-01A	ec3870c9-4930-4af7-b2eb-1e16c9ec9f14	TCGA-HC-7211	TCGA-PRAD	62	-22768	--	7eaa90d0-2014-5983-ac45-a697c84e2dad	not hispanic or latino	male	white	released	TCGA-HC-7211_demographic	2019-07-31T20:51:48.195644-05:00	Alive	1948	--	22768	M0	--	--	T2a	--	N0	--	T2c	--	not reported	1221	8304c1a1-06ce-502f-950e-98ce4f7669d8	C61	not reported	8140/3	Adenocarcinoma, NOS	Pattern 3	no	No	not reported	Pattern 4	Prostate gland	released	TCGA-HC-7211_diagnosis	No	Prostate gland	2019-04-28T13:11:21.747231-05:00	released	TCGA-HC-7211_treatment_1	no	2019-07-31T20:51:48.195644-05:00
TCGA-HC-7737-11A	TCGA-HC-7737-01A	73f875cb-bcfc-43ba-ab97-4e94caf836d4	TCGA-HC-7737	TCGA-PRAD	55	-20122	--	9563a14e-ffee-52d2-bab7-44e75cc269f6	not reported	male	black or african american	released	TCGA-HC-7737_demographic	2019-07-31T20:47:17.090982-05:00	Alive	1955	--	20122	M0	--	--	T1c	--	N1	--	T2c	--	not reported	1090	4e4bedfa-19ca-5c8b-81b4-b6a0a430cd01	C61	not reported	8140/3	Adenocarcinoma, NOS	Pattern 3	no	No	not reported	Pattern 4	Prostate gland	released	TCGA-HC-7737_diagnosis	No	Prostate gland	2019-04-28T13:07:45.940729-05:00	released	TCGA-HC-7737_treatment_1	no	2019-07-31T20:47:17.090982-05:00
TCGA-HC-7738-11A	TCGA-HC-7738-01A	698ce9a9-6512-4fb8-a574-a26ee259414c	TCGA-HC-7738	TCGA-PRAD	58	-21195	--	0073f853-44e6-5e4e-83db-8a8699187600	not hispanic or latino	male	white	released	TCGA-HC-7738_demographic	2019-07-31T20:46:46.147876-05:00	Alive	1953	--	21195	M0	--	--	--	--	--	--	T2c	--	not reported	964	eb14c5c3-284c-5352-ad7d-e511f0d06f0b	C61	not reported	8140/3	Adenocarcinoma, NOS	Pattern 3	no	No	not reported	Pattern 4	Prostate gland	released	TCGA-HC-7738_diagnosis	No	Prostate gland	2019-04-28T13:07:22.657846-05:00	released	TCGA-HC-7738_treatment_1	no	2019-07-31T20:46:46.147876-05:00
TCGA-HC-7742-11A	TCGA-HC-7742-01A	0730216b-c201-443c-9092-81e23fd13c6c	TCGA-HC-7742	TCGA-PRAD	58	-21323	--	f3af53b4-9352-5d62-a8d8-3e6e4497e01c	not hispanic or latino	male	white	released	TCGA-HC-7742_demographic	2019-07-31T20:44:24.997136-05:00	Alive	1953	--	21323	M0	--	--	--	--	N0	--	T3a	--	not reported	938	d2f6c785-b7aa-5097-ae7f-e1e02f9de00d	C61	not reported	8140/3	Adenocarcinoma, NOS	Pattern 3	no	No	not reported	Pattern 4	Prostate gland	released	TCGA-HC-7742_diagnosis	No	Prostate gland	2019-04-28T13:05:29.633837-05:00	released	TCGA-HC-7742_treatment_1	yes	2019-07-31T20:44:24.997136-05:00
TCGA-HC-7745-11A	TCGA-HC-7745-01A	6641a298-1dbd-445d-a4ab-95ceb98e1427	TCGA-HC-7745	TCGA-PRAD	65	-24078	--	e63d29b1-e776-54cd-9c03-880d18a87194	not hispanic or latino	male	white	released	TCGA-HC-7745_demographic	2019-07-31T17:06:40.728737-05:00	Alive	1946	--	24078	--	--	--	--	--	N0	--	T3b	--	not reported	721	cce50e53-4fad-5d99-bf1b-2bcbe0485d86	C61	not reported	8140/3	Adenocarcinoma, NOS	Pattern 4	no	No	not reported	Pattern 3	Prostate gland	released	TCGA-HC-7745_diagnosis	No	Prostate gland	2019-04-28T10:06:49.031477-05:00	released	TCGA-HC-7745_treatment_1	yes	2019-07-31T17:06:40.728737-05:00
TCGA-HC-7747-11A	TCGA-HC-7747-01A	f25bae1a-8627-46a8-87af-07f82773c68a	TCGA-HC-7747	TCGA-PRAD	52	-19188	--	8d6d5dd9-26f5-5a0a-8f89-46269e37894a	not hispanic or latino	male	white	released	TCGA-HC-7747_demographic	2019-07-31T20:52:12.358826-05:00	Alive	1959	--	19188	M0	--	--	T2b	--	N0	--	T2c	--	not reported	748	5dfc95da-16ca-5f42-8d0d-5d0cc0a05173	C61	not reported	8140/3	Adenocarcinoma, NOS	Pattern 3	no	No	not reported	Pattern 4	Prostate gland	released	TCGA-HC-7747_diagnosis	No	Prostate gland	2019-04-28T13:11:40.399683-05:00	released	TCGA-HC-7747_treatment_1	no	2019-07-31T20:52:12.358826-05:00
TCGA-HC-7819-11A	TCGA-HC-7819-01A	d1fd7be0-6daa-4f1f-a198-3dca7a797e49	TCGA-HC-7819	TCGA-PRAD	53	-19663	--	a37478f8-135d-501e-b5d9-d6f65be6bbcf	not hispanic or latino	male	white	released	TCGA-HC-7819_demographic	2019-07-31T17:05:43.495156-05:00	Alive	1958	--	19663	M0	--	--	T2c	--	N0	--	T2c	--	not reported	543	32570478-63cf-59e3-aaa9-1eccd4ec858a	C61	not reported	8140/3	Adenocarcinoma, NOS	Pattern 4	no	No	not reported	Pattern 4	Prostate gland	released	TCGA-HC-7819_diagnosis	No	Prostate gland	2019-04-28T10:06:01.546694-05:00	released	TCGA-HC-7819_treatment_1	no	2019-07-31T17:05:43.495156-05:00
TCGA-HC-8259-11A	TCGA-HC-8259-01A	07ccb4e9-a2a9-4bfd-97bd-13873b01977a	TCGA-HC-8259	TCGA-PRAD	50	-18309	--	37c6a90e-344e-574e-84f5-54ab59c585b6	not hispanic or latino	male	black or african american	released	TCGA-HC-8259_demographic	2019-07-31T20:53:02.888364-05:00	Alive	1961	--	18309	M0	--	--	T1c	--	--	--	T2a	--	not reported	924	9f89b4c7-7122-5212-8ad6-4daf623a46f3	C61	not reported	8140/3	Adenocarcinoma, NOS	Pattern 3	no	No	not reported	Pattern 3	Prostate gland	released	TCGA-HC-8259_diagnosis	No	Prostate gland	2019-04-28T13:12:19.531976-05:00	released	TCGA-HC-8259_treatment_1	no	2019-07-31T20:53:02.888364-05:00
TCGA-HC-8260-11A	TCGA-HC-8260-01A	3971a2f0-7263-4cda-aa01-9a2ebb2c2ff2	TCGA-HC-8260	TCGA-PRAD	43	-15884	--	2ef74f95-2095-5902-90ee-f019d2250fc6	not hispanic or latino	male	black or african american	released	TCGA-HC-8260_demographic	2019-07-31T17:08:45.217100-05:00	Alive	1968	--	15884	M0	--	--	--	--	N0	--	T2c	--	not reported	686	9dc3fd63-b711-51a0-9e51-e70d1c66e0b8	C61	not reported	8140/3	Adenocarcinoma, NOS	Pattern 3	no	No	not reported	Pattern 4	Prostate gland	released	TCGA-HC-8260_diagnosis	No	Prostate gland	2019-04-28T10:08:32.931002-05:00	released	TCGA-HC-8260_treatment_1	no	2019-07-31T17:08:45.217100-05:00
TCGA-HC-8262-11A	TCGA-HC-8262-01A	fb7e9935-32a2-422b-8004-88b827a686c2	TCGA-HC-8262	TCGA-PRAD	57	-20946	--	faa34335-5819-5449-8f04-42dfbeb73172	not hispanic or latino	male	white	released	TCGA-HC-8262_demographic	2019-07-31T17:08:51.683150-05:00	Alive	1954	--	20946	--	--	--	--	--	N0	--	T2c	--	not reported	679	637215a1-efdf-556b-831f-9f2d21215013	C61	not reported	8140/3	Adenocarcinoma, NOS	Pattern 4	no	No	not reported	Pattern 4	Prostate gland	released	TCGA-HC-8262_diagnosis	No	Prostate gland	2019-04-28T10:08:37.343760-05:00	released	TCGA-HC-8262_treatment_1	no	2019-07-31T17:08:51.683150-05:00
TCGA-J4-A83J-11A	TCGA-J4-A83J-01A	98240f19-bca7-4001-8aa2-4d790c7c4c53	TCGA-J4-A83J	TCGA-PRAD	68	-24960	--	67927dea-009b-5d3d-8745-d681813df40d	not hispanic or latino	male	white	released	TCGA-J4-A83J_demographic	2019-07-31T17:12:38.788702-05:00	Alive	1945	--	24960	M0	--	--	T1c	--	N0	--	T2c	--	not reported	696	ee475070-8258-5987-8ed6-360ed2114a83	C61	not reported	8140/3	Adenocarcinoma, NOS	Pattern 3	no	No	not reported	Pattern 4	Prostate gland	released	TCGA-J4-A83J_diagnosis	No	Prostate gland	2019-04-28T10:11:44.655121-05:00	released	TCGA-J4-A83J_treatment_1	no	2019-07-31T17:12:38.788702-05:00
[truncated: 4 more columns]

## Sheet: Table S4
Table S4: Clinical data for Thyroid samples
Control	Tumor	case_id	submitter_id	project_id	age_at_index	days_to_birth	days_to_death	demographic_id	ethnicity	gender	race	state	submitter_id	updated_datetime	vital_status	year_of_birth	year_of_death	age_at_diagnosis	ajcc_clinical_m	ajcc_clinical_n	ajcc_clinical_stage	ajcc_clinical_t	ajcc_pathologic_m	ajcc_pathologic_n	ajcc_pathologic_stage	ajcc_pathologic_t	ajcc_staging_system_edition	classification_of_tumor	days_to_last_follow_up	diagnosis_id	icd_10_code	last_known_disease_status	morphology	primary_diagnosis	primary_gleason_grade	prior_malignancy	prior_treatment	progression_or_recurrence	secondary_gleason_grade	site_of_resection_or_biopsy	state	submitter_id	synchronous_malignancy	tissue_or_organ_of_origin	created_datetime	state	submitter_id	treatment_or_therapy	updated_datetime
TCGA-BJ-A28R-11A	TCGA-BJ-A28R-01A	524a39ee-8fa3-418e-98a2-a6a90e9c8064	TCGA-BJ-A28R	TCGA-THCA	38	-14044	--	b8adeb32-7e8c-5ef2-9cb9-e97a8bbeb0ee	not hispanic or latino	female	white	released	TCGA-BJ-A28R_demographic	2019-07-31T18:54:12.021307-05:00	Alive	1972	--	14044	--	--	--	--	M0	N0	Stage I	T1	7th	not reported	1282	de6fd40d-aaab-5fba-b3d4-8f12f576ae93	C73	not reported	8260/3	Papillary adenocarcinoma, NOS	--	no	No	not reported	--	Thyroid gland	released	TCGA-BJ-A28R_diagnosis	No	Thyroid gland	2019-04-28T11:35:51.335399-05:00	released	TCGA-BJ-A28R_treatment_1	no	2019-07-31T18:54:12.021307-05:00
TCGA-BJ-A28W-11A	TCGA-BJ-A28W-01A	a6d37f61-beca-46ea-a59a-62257475ac77	TCGA-BJ-A28W	TCGA-THCA	32	-11999	--	9bb192b7-d3f4-5479-b673-f76cb4121cba	not hispanic or latino	female	white	released	TCGA-BJ-A28W_demographic	2019-07-31T19:03:36.847387-05:00	Alive	1979	--	11999	--	--	--	--	M0	N0	Stage I	T2	7th	not reported	344	d529377b-33d1-55fb-804f-05ad35443aec	C73	not reported	8260/3	Papillary adenocarcinoma, NOS	--	no	No	not reported	--	Thyroid gland	released	TCGA-BJ-A28W_diagnosis	No	Thyroid gland	2019-04-28T11:43:25.683835-05:00	released	TCGA-BJ-A28W_treatment_1	no	2019-07-31T19:03:36.847387-05:00
TCGA-BJ-A28X-11A	TCGA-BJ-A28X-01A	b30f5b13-8cc9-48a0-93ea-3d49ce8a7d0d	TCGA-BJ-A28X	TCGA-THCA	32	-11735	--	6fe56772-1427-5542-9799-f4ddb76e3649	not hispanic or latino	female	white	released	TCGA-BJ-A28X_demographic	2019-07-31T19:04:50.525297-05:00	Alive	1978	--	11735	--	--	--	--	M0	N1a	Stage I	T3	7th	not reported	942	60014de8-25d1-5aa1-94b0-7defc51a7394	C73	not reported	8344/3	Papillary carcinoma, columnar cell	--	no	No	not reported	--	Thyroid gland	released	TCGA-BJ-A28X_diagnosis	No	Thyroid gland	2019-04-28T11:44:24.184953-05:00	released	TCGA-BJ-A28X_treatment_1	no	2019-07-31T19:04:50.525297-05:00
TCGA-BJ-A290-11A	TCGA-BJ-A290-01A	3cd2d4bd-8256-42fa-8272-db379d598007	TCGA-BJ-A290	TCGA-THCA	70	-25803	--	7f8c86b4-01ad-5912-9130-9210609ff792	not hispanic or latino	male	white	released	TCGA-BJ-A290_demographic	2019-07-31T17:20:53.682979-05:00	Alive	1940	--	25803	--	--	--	--	M0	N1a	Stage III	T3	7th	not reported	919	83f67aee-6ed3-5d50-a94e-88b8395bc9eb	C73	not reported	8344/3	Papillary carcinoma, columnar cell	--	yes	No	not reported	--	Thyroid gland	released	TCGA-BJ-A290_diagnosis	Not Reported	Thyroid gland	2019-04-28T10:18:38.275369-05:00	released	TCGA-BJ-A290_treatment_1	no	2019-07-31T17:20:53.682979-05:00
TCGA-BJ-A2N7-11A	TCGA-BJ-A2N7-01A	cbab7a72-11f7-4dfe-80f8-1b1ef1cf0055	TCGA-BJ-A2N7	TCGA-THCA	30	-11188	--	eb7fbfec-ad2b-52ca-b619-c4bf319795ce	not hispanic or latino	female	white	released	TCGA-BJ-A2N7_demographic	2019-07-31T19:07:19.779348-05:00	Alive	1981	--	11188	--	--	--	--	M0	N0	Stage I	T3	7th	not reported	559	0b5efa77-bcb7-5f4e-9a8a-b76beb974389	C73	not reported	8260/3	Papillary adenocarcinoma, NOS	--	no	No	not reported	--	Thyroid gland	released	TCGA-BJ-A2N7_diagnosis	No	Thyroid gland	2019-04-28T11:46:22.945229-05:00	released	TCGA-BJ-A2N7_treatment_1	yes	2019-07-31T19:07:19.779348-05:00
TCGA-BJ-A2N8-11A	TCGA-BJ-A2N8-01A	729fc937-192a-4eb7-b357-b8f0d2da1f08	TCGA-BJ-A2N8	TCGA-THCA	30	-11024	--	c698e284-2e2c-50da-a559-45d6fc511977	not hispanic or latino	female	white	released	TCGA-BJ-A2N8_demographic	2019-07-31T18:56:50.211995-05:00	Alive	1981	--	11024	--	--	--	--	M0	N0	Stage I	T1b	7th	not reported	504	4ff8672b-7389-597c-982f-9283eba6a28e	C73	not reported	8260/3	Papillary adenocarcinoma, NOS	--	no	No	not reported	--	Thyroid gland	released	TCGA-BJ-A2N8_diagnosis	No	Thyroid gland	2019-04-28T11:38:00.560561-05:00	released	TCGA-BJ-A2N8_treatment_1	no	2019-07-31T18:56:50.211995-05:00
TCGA-BJ-A2N9-11A	TCGA-BJ-A2N9-01A	1e63d4b3-1b49-4bb9-b64f-001273aae120	TCGA-BJ-A2N9	TCGA-THCA	42	-15411	--	14182968-9503-5350-a799-d517d6c94a2e	not hispanic or latino	female	white	released	TCGA-BJ-A2N9_demographic	2019-07-31T18:46:00.077207-05:00	Alive	1969	--	15411	--	--	--	--	M0	N0	Stage I	T2	7th	not reported	623	0b3b9acc-95cb-51fa-ad5d-4288e8079f5a	C73	not reported	8260/3	Papillary adenocarcinoma, NOS	--	no	No	not reported	--	Thyroid gland	released	TCGA-BJ-A2N9_diagnosis	No	Thyroid gland	2019-04-28T11:28:58.974098-05:00	released	TCGA-BJ-A2N9_treatment_1	no	2019-07-31T18:46:00.077207-05:00
TCGA-BJ-A2NA-11A	TCGA-BJ-A2NA-01A	f9d35f8e-ada4-4cc6-8227-28565ee531d2	TCGA-BJ-A2NA	TCGA-THCA	77	-28147	--	e0835523-5d9c-5304-baa2-33aa90dcefcc	not hispanic or latino	male	white	released	TCGA-BJ-A2NA_demographic	2019-07-31T19:12:10.425214-05:00	Alive	1934	--	28147	--	--	--	--	M0	N0	Stage III	T3	7th	not reported	577	3ab4e67a-6485-549d-a6d7-c6cc6fca5347	C73	not reported	8260/3	Papillary adenocarcinoma, NOS	--	no	No	not reported	--	Thyroid gland	released	TCGA-BJ-A2NA_diagnosis	No	Thyroid gland	2019-04-28T11:50:18.283820-05:00	released	TCGA-BJ-A2NA_treatment_1	no	2019-07-31T19:12:10.425214-05:00
TCGA-BJ-A3PR-11A	TCGA-BJ-A3PR-01A	fd036ec5-3ffb-40b1-8002-943be0e2532e	TCGA-BJ-A3PR	TCGA-THCA	69	-25565	--	0222ac92-ce3a-58a7-a029-72da827e267a	not hispanic or latino	female	white	released	TCGA-BJ-A3PR_demographic	2019-07-31T19:12:38.452536-05:00	Alive	1942	--	25565	--	--	--	--	M0	N0	Stage I	T1a	7th	not reported	1107	376db00b-9200-5061-9b54-36759a56d0b4	C73	not reported	8260/3	Papillary adenocarcinoma, NOS	--	no	No	not reported	--	Thyroid gland	released	TCGA-BJ-A3PR_diagnosis	No	Thyroid gland	2019-04-28T11:50:39.414904-05:00	released	TCGA-BJ-A3PR_treatment_1	no	2019-07-31T19:12:38.452536-05:00
TCGA-BJ-A3PU-11A	TCGA-BJ-A3PU-01A	4cccc34b-daf6-41ca-9bf8-f1614525eac9	TCGA-BJ-A3PU	TCGA-THCA	52	-19007	--	ea068a3c-cece-5d0f-b6d4-64740956c33c	not hispanic or latino	male	white	released	TCGA-BJ-A3PU_demographic	2019-07-31T17:23:43.300867-05:00	Alive	1959	--	19007	--	--	--	--	M0	N1a	Stage III	T3	7th	not reported	567	b762b1ca-17d1-5541-b518-ace23355a505	C73	not reported	8260/3	Papillary adenocarcinoma, NOS	--	no	No	not reported	--	Thyroid gland	released	TCGA-BJ-A3PU_diagnosis	No	Thyroid gland	2019-04-28T10:20:55.010067-05:00	released	TCGA-BJ-A3PU_treatment_1	no	2019-07-31T17:23:43.300867-05:00
TCGA-DO-A1JZ-11A	TCGA-DO-A1JZ-01A	169f045f-1739-4b0b-9bdc-028aaca420f8	TCGA-DO-A1JZ	TCGA-THCA	23	-8551	--	035b06f5-daf1-5fb5-9385-7f9b79636434	not hispanic or latino	female	black or african american	released	TCGA-DO-A1JZ_demographic	2019-07-31T18:45:36.309748-05:00	Alive	1984	--	8551	--	--	--	--	MX	NX	Stage I	T2	6th	not reported	1670	eaf0598e-41ad-5387-a165-c43c2ed3a1c6	C73	not reported	8340/3	Papillary carcinoma, follicular variant	--	no	No	not reported	--	Thyroid gland	released	TCGA-DO-A1JZ_diagnosis	No	Thyroid gland	2019-04-28T11:28:38.697730-05:00	released	TCGA-DO-A1JZ_treatment_1	yes	2019-07-31T18:45:36.309748-05:00
TCGA-E8-A2JQ-11A	TCGA-E8-A2JQ-01A	f69ff5fb-7e0b-4b16-9fc9-498379b11562	TCGA-E8-A2JQ	TCGA-THCA	18	-6684	--	ff05fa42-a929-5394-8883-37844f30de1a	not hispanic or latino	female	white	released	TCGA-E8-A2JQ_demographic	2019-07-31T19:11:51.835060-05:00	Alive	1993	--	6684	--	--	--	--	M0	N1a	Stage I	T3	7th	not reported	356	1823990b-8825-5ab9-92e0-196f1e3c2014	C73	not reported	8260/3	Papillary adenocarcinoma, NOS	--	no	No	not reported	--	Thyroid gland	released	TCGA-E8-A2JQ_diagnosis	No	Thyroid gland	2019-04-28T11:50:03.317472-05:00	released	TCGA-E8-A2JQ_treatment_1	yes	2019-07-31T19:11:51.835060-05:00
TCGA-EL-A3GZ-11A	TCGA-EL-A3GZ-01A	2fa2dd09-593a-4cde-97c7-61cdb8ba2bfe	TCGA-EL-A3GZ	TCGA-THCA	34	-12665	--	02aaa008-6047-5dde-99c0-1ecc4cb4865f	not hispanic or latino	female	white	released	TCGA-EL-A3GZ_demographic	2019-07-31T18:51:20.205483-05:00	Alive	1967	--	12665	--	--	--	--	M0	N0	Stage I	T1	6th	not reported	4258	1ee7ecdb-421f-5be9-b264-dccd4cfd2c57	C73	not reported	8260/3	Papillary adenocarcinoma, NOS	--	no	No	not reported	--	Thyroid gland	released	TCGA-EL-A3GZ_diagnosis	No	Thyroid gland	2019-04-28T11:33:29.739389-05:00	released	TCGA-EL-A3GZ_treatment_1	no	2019-07-31T18:51:20.205483-05:00
TCGA-EL-A3H1-11A	TCGA-EL-A3H1-01A	8d54a2ed-03f1-4a23-bdd2-f3395f5d3716	TCGA-EL-A3H1	TCGA-THCA	66	-24328	1500	ca830600-e369-5972-9575-7575db6e5575	not hispanic or latino	female	black or african american	released	TCGA-EL-A3H1_demographic	2019-07-31T19:00:15.821699-05:00	Dead	1927	1997	24328	--	--	--	--	M0	N0	Stage I	T1	4th	not reported	--	cef2dac0-ec58-57de-9f06-5b484869d627	C73	not reported	8260/3	Papillary adenocarcinoma, NOS	--	no	No	not reported	--	Thyroid gland	released	TCGA-EL-A3H1_diagnosis	No	Thyroid gland	2019-04-28T11:40:44.794273-05:00	released	TCGA-EL-A3H1_treatment_1	no	2019-07-31T19:00:15.821699-05:00
TCGA-EL-A3H2-11A	TCGA-EL-A3H2-01A	77200abe-4a09-4a4a-bb45-60d9b96d4998	TCGA-EL-A3H2	TCGA-THCA	58	-21266	1019	d09fc17f-07bf-5777-a567-b2a961cead29	not hispanic or latino	male	white	released	TCGA-EL-A3H2_demographic	2019-07-31T18:57:19.636474-05:00	Dead	1944	2004	21266	--	--	--	--	MX	N0	Stage II	T2	5th	not reported	--	e8422c0f-8a9d-58ec-ab4f-6268e3d3c2ce	C73	not reported	8260/3	Papillary adenocarcinoma, NOS	--	yes	Yes	not reported	--	Thyroid gland	released	TCGA-EL-A3H2_diagnosis	Not Reported	Thyroid gland	2019-04-28T11:38:23.209935-05:00	released	TCGA-EL-A3H2_treatment_1	no	2019-07-31T18:57:19.636474-05:00
TCGA-EL-A3H7-11A	TCGA-EL-A3H7-01A	faa51172-60ec-48d8-9224-36bfda1d27e0	TCGA-EL-A3H7	TCGA-THCA	36	-13407	--	2d863546-a2fc-57e8-acb1-f8c5db34b732	not hispanic or latino	female	white	released	TCGA-EL-A3H7_demographic	2019-07-31T19:12:19.501701-05:00	Alive	1966	--	13407	--	--	--	--	M0	N1	Stage I	T3	5th	not reported	4228	2d5f1398-73d0-54d0-b1b0-19a9e81f9846	C73	not reported	8260/3	Papillary adenocarcinoma, NOS	--	no	No	not reported	--	Thyroid gland	released	TCGA-EL-A3H7_diagnosis	No	Thyroid gland	2019-04-28T11:50:25.633441-05:00	released	TCGA-EL-A3H7_treatment_1	no	2019-07-31T19:12:19.501701-05:00
TCGA-EL-A3MW-11A	TCGA-EL-A3MW-01A	ef3dd880-7be4-46a8-93c2-7cba1a9cd24d	TCGA-EL-A3MW	TCGA-THCA	55	-20186	--	72870529-c1f1-554c-b4f3-6d14bdaba77f	not hispanic or latino	female	white	released	TCGA-EL-A3MW_demographic	2019-07-31T19:11:16.544695-05:00	Alive	1948	--	20186	--	--	--	--	M0	N0	Stage II	T2	6th	not reported	3305	355186a2-d4d7-5364-a2cd-e823dd4cfcfa	C73	not reported	8260/3	Papillary adenocarcinoma, NOS	--	no	No	not reported	--	Thyroid gland	released	TCGA-EL-A3MW_diagnosis	No	Thyroid gland	2019-04-28T11:49:36.144512-05:00	released	TCGA-EL-A3MW_treatment_1	no	2019-07-31T19:11:16.544695-05:00
TCGA-EL-A3MX-11A	TCGA-EL-A3MX-01A	ea2c873a-ea52-4920-8d20-554d5fa8ddc1	TCGA-EL-A3MX	TCGA-THCA	66	-24178	1753	14452084-2b02-54ab-b3f9-e08a9d07196a	not hispanic or latino	female	white	released	TCGA-EL-A3MX_demographic	2019-07-31T19:10:55.725414-05:00	Dead	1938	2008	24178	--	--	--	--	M1	N1	Stage IVC	T4	6th	not reported	--	f06f7a80-02ce-5812-915a-c26d9b2293ca	C73	not reported	8260/3	Papillary adenocarcinoma, NOS	--	no	No	not reported	--	Thyroid gland	released	TCGA-EL-A3MX_diagnosis	No	Thyroid gland	2019-04-28T11:49:18.705773-05:00	released	TCGA-EL-A3MX_treatment_1	yes	2019-07-31T19:10:55.725414-05:00
TCGA-EL-A3MY-11A	TCGA-EL-A3MY-01A	7746be87-7ad0-48a7-84fb-08a81b220bdb	TCGA-EL-A3MY	TCGA-THCA	81	-29706	533	defda4bc-cc94-5816-afca-5e0cdc1a63e2	not hispanic or latino	male	white	released	TCGA-EL-A3MY_demographic	2019-07-31T18:57:22.580698-05:00	Dead	1923	2005	29706	--	--	--	--	M1	NX	Stage IVC	T4	6th	not reported	--	1be30a8f-f57d-5255-9515-60652c934e24	C73	not reported	8260/3	Papillary adenocarcinoma, NOS	--	yes	No	not reported	--	Thyroid gland	released	TCGA-EL-A3MY_diagnosis	Not Reported	Thyroid gland	2019-04-28T11:38:25.521239-05:00	released	TCGA-EL-A3MY_treatment_1	no	2019-07-31T18:57:22.580698-05:00
TCGA-EL-A3N2-11A	TCGA-EL-A3N2-01A	34d4cc10-b868-4e85-96a5-8680fc729e34	TCGA-EL-A3N2	TCGA-THCA	24	-8989	--	54d72b24-a898-53fd-8372-69de0fcd573a	not hispanic or latino	female	white	released	TCGA-EL-A3N2_demographic	2019-07-31T18:51:32.621966-05:00	Alive	1987	--	8989	--	--	--	--	M0	N1	Stage I	T2	7th	not reported	902	a7b164e4-6033-5e7f-b19e-8f9e4d20c936	C73	not reported	8260/3	Papillary adenocarcinoma, NOS	--	no	No	not reported	--	Thyroid gland	released	TCGA-EL-A3N2_diagnosis	No	Thyroid gland	2019-04-28T11:33:39.855312-05:00	released	TCGA-EL-A3N2_treatment_1	no	2019-07-31T18:51:32.621966-05:00
TCGA-EL-A3N3-11A	TCGA-EL-A3N3-01A	00a02e62-e1ab-467a-91b3-5f526dd2251a	TCGA-EL-A3N3	TCGA-THCA	53	-19513	--	f3d3c56e-c1d2-5ff4-b428-048e7146a49a	not hispanic or latino	female	white	released	TCGA-EL-A3N3_demographic	2019-07-31T18:43:41.298870-05:00	Alive	1947	--	19513	--	--	--	--	M0	NX	Stage II	T3	5th	not reported	5423	be0c76ca-f9f8-5297-a21d-83a4e83797aa	C73	not reported	8260/3	Papillary adenocarcinoma, NOS	--	yes	No	not reported	--	Thyroid gland	released	TCGA-EL-A3N3_diagnosis	Not Reported	Thyroid gland	2019-04-28T11:27:04.780828-05:00	released	TCGA-EL-A3N3_treatment_1	no	2019-07-31T18:43:41.298870-05:00
TCGA-EL-A3T0-11A	TCGA-EL-A3T0-01A	861f94ce-45ff-4588-addb-e1ea48878c2e	TCGA-EL-A3T0	TCGA-THCA	45	-16798	--	10e95c56-b199-5f56-a4b7-967f0ccf190b	not hispanic or latino	female	white	released	TCGA-EL-A3T0_demographic	2019-07-31T18:58:57.964756-05:00	Alive	1956	--	16798	--	--	--	--	M0	N1	Stage III	T3	5th	not reported	4335	2df8ef1d-9726-5185-9840-aa530b7f1e49	C73	not reported	8260/3	Papillary adenocarcinoma, NOS	--	no	No	not reported	--	Thyroid gland	released	TCGA-EL-A3T0_diagnosis	No	Thyroid gland	2019-04-28T11:39:40.883866-05:00	released	TCGA-EL-A3T0_treatment_1	no	2019-07-31T18:58:57.964756-05:00
TCGA-EL-A3T1-11A	TCGA-EL-A3T1-01A	97d0e1bb-1459-4124-b25a-48195f2ad8b5	TCGA-EL-A3T1	TCGA-THCA	38	-14025	--	b01ae222-3ce8-59bf-8210-fb9ed82e890e	not hispanic or latino	female	black or african american	released	TCGA-EL-A3T1_demographic	2019-07-31T19:01:59.725972-05:00	Alive	1964	--	14025	--	--	--	--	M0	N0	Stage I	T2	5th	not reported	3941	c0612ba6-90fd-550e-8d41-d794150c04fa	C73	not reported	8260/3	Papillary adenocarcinoma, NOS	--	no	No	not reported	--	Thyroid gland	released	TCGA-EL-A3T1_diagnosis	No	Thyroid gland	2019-04-28T11:42:05.980566-05:00	released	TCGA-EL-A3T1_treatment_1	no	2019-07-31T19:01:59.725972-05:00
TCGA-EL-A3T2-11A	TCGA-EL-A3T2-01A	8a476795-0e05-4da6-bbe1-ff7304da1b39	TCGA-EL-A3T2	TCGA-THCA	55	-20403	--	b8ca9fdf-5d5e-5b05-9d61-898a21ab9f70	hispanic or latino	female	white	released	TCGA-EL-A3T2_demographic	2019-07-31T18:59:48.939900-05:00	Alive	1947	--	20403	--	--	--	--	M0	N1	Stage III	T2	5th	not reported	988	5b5616d1-d79f-50fb-a7cc-9a1848d14e5b	C73	not reported	8260/3	Papillary adenocarcinoma, NOS	--	no	No	not reported	--	Thyroid gland	released	TCGA-EL-A3T2_diagnosis	No	Thyroid gland	2019-04-28T11:40:22.540282-05:00	released	TCGA-EL-A3T2_treatment_1	no	2019-07-31T18:59:48.939900-05:00
TCGA-EL-A3T3-11A	TCGA-EL-A3T3-01A	6435ea21-7214-40c5-9ccb-a1f22685a728	TCGA-EL-A3T3	TCGA-THCA	63	-23043	--	de893e46-c8dd-5b23-a2d4-c46028dd18d0	hispanic or latino	male	white	released	TCGA-EL-A3T3_demographic	2019-07-31T18:55:39.940631-05:00	Alive	1939	--	23043	--	--	--	--	M0	N0	Stage II	T2	5th	not reported	4017	081a2099-977c-5162-92c3-ecf08ecd47b2	C73	not reported	8260/3	Papillary adenocarcinoma, NOS	--	no	No	not reported	--	Thyroid gland	released	TCGA-EL-A3T3_diagnosis	No	Thyroid gland	2019-04-28T11:37:05.304002-05:00	released	TCGA-EL-A3T3_treatment_1	no	2019-07-31T18:55:39.940631-05:00
TCGA-EL-A3T6-11A	TCGA-EL-A3T6-01A	90507baa-b716-4bcf-a18e-9d8ae97d809a	TCGA-EL-A3T6	TCGA-THCA	34	-12777	--	2abeb1d1-b1cc-50c4-b7f5-be5aea26b854	hispanic or latino	female	white	released	TCGA-EL-A3T6_demographic	2019-07-31T19:00:36.319499-05:00	Alive	1969	--	12777	--	--	--	--	M0	N0	Stage I	T3	6th	not reported	2988	832a45d4-01ad-51dc-9851-c0a7ddc8b42b	C73	not reported	8260/3	Papillary adenocarcinoma, NOS	--	no	No	not reported	--	Thyroid gland	released	TCGA-EL-A3T6_diagnosis	No	Thyroid gland	2019-04-28T11:41:00.493028-05:00	released	TCGA-EL-A3T6_treatment_1	no	2019-07-31T19:00:36.319499-05:00
TCGA-EL-A3T7-11A	TCGA-EL-A3T7-01A	b1640709-8b2f-4cca-a2c0-55a1b4a1884b	TCGA-EL-A3T7	TCGA-THCA	47	-17302	--	342bc86d-fef1-5052-9520-7da4531dd308	not hispanic or latino	female	white	released	TCGA-EL-A3T7_demographic	2019-07-31T19:04:37.547308-05:00	Alive	1957	--	17302	--	--	--	--	M0	N0	Stage II	T2	6th	not reported	1256	be3596d6-b500-589b-9ef2-0946d0c08af2	C73	not reported	8260/3	Papillary adenocarcinoma, NOS	--	no	No	not reported	--	Thyroid gland	released	TCGA-EL-A3T7_diagnosis	No	Thyroid gland	2019-04-28T11:44:14.306221-05:00	released	TCGA-EL-A3T7_treatment_1	no	2019-07-31T19:04:37.547308-05:00
TCGA-EL-A3T8-11A	TCGA-EL-A3T8-01A	989e9202-c08e-4bbf-85b3-1e278a475cb7	TCGA-EL-A3T8	TCGA-THCA	36	-13290	--	f9c099d2-03b5-5822-a2bc-6653cc8f7726	not hispanic or latino	male	asian	released	TCGA-EL-A3T8_demographic	2019-07-31T19:02:05.598752-05:00	Alive	1969	--	13290	--	--	--	--	M0	N0	Stage I	T2	6th	not reported	3269	dbf38880-1e67-5565-9f5e-31765678d77c	C73	not reported	8260/3	Papillary adenocarcinoma, NOS	--	no	No	not reported	--	Thyroid gland	released	TCGA-EL-A3T8_diagnosis	No	Thyroid gland	2019-04-28T11:42:10.722184-05:00	released	TCGA-EL-A3T8_treatment_1	no	2019-07-31T19:02:05.598752-05:00
TCGA-EL-A3TA-11A	TCGA-EL-A3TA-01A	d4355111-3abb-40f0-bdb7-b9eaa39dc771	TCGA-EL-A3TA	TCGA-THCA	42	-15366	--	c2a74309-9717-538f-91aa-99effef5da6d	not hispanic or latino	male	white	released	TCGA-EL-A3TA_demographic	2019-07-31T19:07:54.636285-05:00	Alive	1963	--	15366	--	--	--	--	M0	N0	Stage I	T2	6th	not reported	2035	bafc4c7e-9751-5c80-af68-4e472f91a3fb	C73	not reported	8260/3	Papillary adenocarcinoma, NOS	--	no	No	not reported	--	Thyroid gland	released	TCGA-EL-A3TA_diagnosis	No	Thyroid gland	2019-04-28T11:46:50.080623-05:00	released	TCGA-EL-A3TA_treatment_1	no	2019-07-31T19:07:54.636285-05:00
TCGA-EL-A3TB-11A	TCGA-EL-A3TB-01A	a09d0be0-fd41-4b30-b488-9a9f2abef8e7	TCGA-EL-A3TB	TCGA-THCA	47	-17195	--	344ee1db-f6ad-5c15-a58d-8c1254c3b423	not hispanic or latino	female	white	released	TCGA-EL-A3TB_demographic	2019-07-31T19:02:55.118557-05:00	Alive	1958	--	17195	--	--	--	--	M0	N1a	Stage III	T3	6th	not reported	2519	4a174c62-2ba3-5f7d-acfb-fd3603bb27de	C73	not reported	8260/3	Papillary adenocarcinoma, NOS	--	no	No	not reported	--	Thyroid gland	released	TCGA-EL-A3TB_diagnosis	No	Thyroid gland	2019-04-28T11:42:51.381732-05:00	released	TCGA-EL-A3TB_treatment_1	no	2019-07-31T19:02:55.118557-05:00
TCGA-EL-A3ZG-11A	TCGA-EL-A3ZG-01A	286c69b0-75ba-48d6-a26b-26077f101bbb	TCGA-EL-A3ZG	TCGA-THCA	15	-5612	--	cd3558a9-cbf2-5589-975b-614bba0eb3fd	not hispanic or latino	male	asian	released	TCGA-EL-A3ZG_demographic	2019-07-31T18:50:20.408783-05:00	Alive	1991	--	5612	--	--	--	--	M0	N0	Stage I	T3	6th	not reported	2724	31c0495f-e63b-5064-848e-336fac2ef780	C73	not reported	8260/3	Papillary adenocarcinoma, NOS	--	no	No	not reported	--	Thyroid gland	released	TCGA-EL-A3ZG_diagnosis	No	Thyroid gland	2019-04-28T11:32:39.867992-05:00	released	TCGA-EL-A3ZG_treatment_1	no	2019-07-31T18:50:20.408783-05:00
TCGA-EL-A3ZH-11A	TCGA-EL-A3ZH-01A	149b46a3-75de-44e1-ba73-bdc4ff379c7f	TCGA-EL-A3ZH	TCGA-THCA	42	-15685	--	39862ee4-6355-56ef-a709-7580e663a052	not hispanic or latino	female	white	released	TCGA-EL-A3ZH_demographic	2019-07-31T18:45:26.974137-05:00	Alive	1964	--	15685	--	--	--	--	M0	N1	Stage I	T3	6th	not reported	2773	755cc10f-3837-5cc8-bbb1-06777427df8b	C73	not reported	8260/3	Papillary adenocarcinoma, NOS	--	no	No	not reported	--	Thyroid gland	released	TCGA-EL-A3ZH_diagnosis	No	Thyroid gland	2019-04-28T11:28:31.430193-05:00	released	TCGA-EL-A3ZH_treatment_1	no	2019-07-31T18:45:26.974137-05:00
TCGA-EL-A3ZK-11A	TCGA-EL-A3ZK-01A	3d8b7654-b403-4360-80dc-8273ca90c2dc	TCGA-EL-A3ZK	TCGA-THCA	41	-15121	--	bb997546-e669-5a31-a605-19640a2d79bf	not hispanic or latino	female	white	released	TCGA-EL-A3ZK_demographic	2019-07-31T18:52:26.379438-05:00	Alive	1966	--	15121	--	--	--	--	M0	N1	Stage I	T2	6th	not reported	1575	b3aa8822-2f57-5c3a-ae4a-d8d77ae347b8	C73	not reported	8260/3	Papillary adenocarcinoma, NOS	--	no	No	not reported	--	Thyroid gland	released	TCGA-EL-A3ZK_diagnosis	No	Thyroid gland	2019-04-28T11:34:25.013451-05:00	released	TCGA-EL-A3ZK_treatment_1	no	2019-07-31T18:52:26.379438-05:00
TCGA-EL-A3ZL-11A	TCGA-EL-A3ZL-01A	e2475d48-628b-4095-b101-865d79a4b0ed	TCGA-EL-A3ZL	TCGA-THCA	34	-12649	--	30450e9a-86cc-5e58-8cb5-699309b3c78b	not hispanic or latino	female	white	released	TCGA-EL-A3ZL_demographic	2019-07-31T19:09:53.959630-05:00	Alive	1974	--	12649	--	--	--	--	M0	N1	Stage I	T1	6th	not reported	1895	5d6b72de-aa81-54de-b8ce-b80b99f321fb	C73	not reported	8260/3	Papillary adenocarcinoma, NOS	--	no	No	not reported	--	Thyroid gland	released	TCGA-EL-A3ZL_diagnosis	No	Thyroid gland	2019-04-28T11:48:27.109148-05:00	released	TCGA-EL-A3ZL_treatment_1	no	2019-07-31T19:09:53.959630-05:00
TCGA-EL-A3ZM-11A	TCGA-EL-A3ZM-01A	04dc8ee3-ec93-4b56-a546-f96746f8122f	TCGA-EL-A3ZM	TCGA-THCA	60	-21987	--	e56345b6-02d7-5dac-8295-25a177c54f42	not reported	male	not reported	released	TCGA-EL-A3ZM_demographic	2019-07-31T18:44:10.238837-05:00	Alive	1948	--	21987	--	--	--	--	M0	N1	Stage IVA	T4a	6th	not reported	1096	15099a39-e0af-520d-8c4b-4f093d6f70e0	C73	not reported	8260/3	Papillary adenocarcinoma, NOS	--	no	No	not reported	--	Thyroid gland	released	TCGA-EL-A3ZM_diagnosis	No	Thyroid gland	2019-04-28T11:27:27.577876-05:00	released	TCGA-EL-A3ZM_treatment_1	no	2019-07-31T18:44:10.238837-05:00
TCGA-EL-A3ZO-11A	TCGA-EL-A3ZO-01A	3bfa52af-cb40-45d8-9bdc-591985aae7fb	TCGA-EL-A3ZO	TCGA-THCA	79	-28924	--	c02e2cd6-b872-5ef5-b37d-17f467e6d49e	not hispanic or latino	female	white	released	TCGA-EL-A3ZO_demographic	2019-07-31T18:52:23.126094-05:00	Alive	1929	--	28924	--	--	--	--	M0	N1	Stage III	T3	6th	not reported	2211	a5f9196f-ddec-55b9-959b-b627193db01c	C73	not reported	8260/3	Papillary adenocarcinoma, NOS	--	no	No	not reported	--	Thyroid gland	released	TCGA-EL-A3ZO_diagnosis	No	Thyroid gland	2019-04-28T11:34:22.561136-05:00	released	TCGA-EL-A3ZO_treatment_1	no	2019-07-31T18:52:23.126094-05:00
TCGA-EL-A3ZP-11A	TCGA-EL-A3ZP-01A	ea859a83-00c3-40b2-97c1-fb24ad027ea6	TCGA-EL-A3ZP	TCGA-THCA	19	-7101	--	4646fd49-6a7e-5aa0-b493-24d44432e41a	not hispanic or latino	male	white	released	TCGA-EL-A3ZP_demographic	2019-07-31T19:10:58.750833-05:00	Alive	1989	--	7101	--	--	--	--	M0	N1	Stage I	T4	6th	not reported	1992	759bf4d3-2328-5b06-8019-c657a12b98d2	C73	not reported	8260/3	Papillary adenocarcinoma, NOS	--	no	No	not reported	--	Thyroid gland	released	TCGA-EL-A3ZP_diagnosis	No	Thyroid gland	2019-04-28T11:49:21.381229-05:00	released	TCGA-EL-A3ZP_treatment_1	no	2019-07-31T19:10:58.750833-05:00
TCGA-EL-A3ZQ-11A	TCGA-EL-A3ZQ-01A	315cbbe8-62c8-488b-92c5-e2046321efb7	TCGA-EL-A3ZQ	TCGA-THCA	78	-28783	--	d340aba4-0559-5732-b94c-571108d634ba	not hispanic or latino	female	white	released	TCGA-EL-A3ZQ_demographic	2019-07-31T18:51:26.398995-05:00	Alive	1930	--	28783	--	--	--	--	M0	N0	Stage II	T2	6th	not reported	1862	11088681-747c-5e48-a35b-e2dcef8a520c	C73	not reported	8260/3	Papillary adenocarcinoma, NOS	--	no	No	not reported	--	Thyroid gland	released	TCGA-EL-A3ZQ_diagnosis	No	Thyroid gland	2019-04-28T11:33:35.022607-05:00	released	TCGA-EL-A3ZQ_treatment_1	no	2019-07-31T18:51:26.398995-05:00
TCGA-EL-A3ZR-11A	TCGA-EL-A3ZR-01A	96b95a2c-fb4f-4cba-89e7-a7f0e90db146	TCGA-EL-A3ZR	TCGA-THCA	46	-16852	--	b40764a3-a775-5c3b-84e1-af44c9c636db	not hispanic or latino	female	white	released	TCGA-EL-A3ZR_demographic	2019-07-31T19:01:09.480831-05:00	Alive	1962	--	16852	--	--	--	--	M0	N0	Stage II	T2	6th	not reported	1830	8584efe6-0b0d-57af-9514-ba0efb3ace6a	C73	not reported	8260/3	Papillary adenocarcinoma, NOS	--	no	No	not reported	--	Thyroid gland	released	TCGA-EL-A3ZR_diagnosis	No	Thyroid gland	2019-04-28T11:41:25.190046-05:00	released	TCGA-EL-A3ZR_treatment_1	no	2019-07-31T19:01:09.480831-05:00
TCGA-EL-A3ZS-11A	TCGA-EL-A3ZS-01A	a253b21e-ba9b-4928-95d1-89b59c868794	TCGA-EL-A3ZS	TCGA-THCA	22	-8076	--	1d4a0191-f543-50d9-a90c-33cd55e6a2b5	not hispanic or latino	female	white	released	TCGA-EL-A3ZS_demographic	2019-07-31T19:03:03.910194-05:00	Alive	1986	--	8076	--	--	--	--	M0	N1	Stage I	T1a	6th	not reported	215	e8dc11d9-202f-5ed6-b442-f9f35c96c70e	C73	not reported	8260/3	Papillary adenocarcinoma, NOS	--	no	No	not reported	--	Thyroid gland	released	TCGA-EL-A3ZS_diagnosis	No	Thyroid gland	2019-04-28T11:42:58.889533-05:00	released	TCGA-EL-A3ZS_treatment_1	no	2019-07-31T19:03:03.910194-05:00
TCGA-EL-A3ZT-11A	TCGA-EL-A3ZT-01A	64de42bd-d134-4f44-82fa-d6614709bf01	TCGA-EL-A3ZT	TCGA-THCA	35	-13103	--	f24aaa1b-923c-51cc-893b-d36a0f2f49b5	hispanic or latino	male	white	released	TCGA-EL-A3ZT_demographic	2019-07-31T18:55:48.982495-05:00	Alive	1973	--	13103	--	--	--	--	M0	N0	Stage I	T3	6th	not reported	1808	06d4f335-666d-5da9-be54-00ff26df5f41	C73	not reported	8260/3	Papillary adenocarcinoma, NOS	--	no	No	not reported	--	Thyroid gland	released	TCGA-EL-A3ZT_diagnosis	No	Thyroid gland	2019-04-28T11:37:12.786047-05:00	released	TCGA-EL-A3ZT_treatment_1	no	2019-07-31T18:55:48.982495-05:00
TCGA-EM-A1CS-11A	TCGA-EM-A1CS-01A	64de42bd-d134-4f44-82fa-d6614709bf01	TCGA-EL-A3ZT	TCGA-THCA	35	-13103	--	f24aaa1b-923c-51cc-893b-d36a0f2f49b5	hispanic or latino	male	white	released	TCGA-EL-A3ZT_demographic	2019-07-31T18:55:48.982495-05:00	Alive	1973	--	13103	--	--	--	--	M0	N0	Stage I	T3	6th	not reported	1808	06d4f335-666d-5da9-be54-00ff26df5f41	C73	not reported	8260/3	Papillary adenocarcinoma, NOS	--	no	No	not reported	--	Thyroid gland	released	TCGA-EL-A3ZT_diagnosis	No	Thyroid gland	--	released	TCGA-EL-A3ZT_treatment	yes	2019-07-31T18:55:48.982495-05:00
TCGA-EM-A1CT-11A	TCGA-EM-A1CT-01A	290be61a-84ef-4bed-8e37-b432cba6c88e	TCGA-EM-A1CT	TCGA-THCA	76	-27944	--	66d65f68-f6e7-5578-8ec1-348ae4db1662	not reported	male	not reported	released	TCGA-EM-A1CT_demographic	2019-07-31T18:50:29.325304-05:00	Alive	1934	--	27944	--	--	--	--	MX	N1b	Stage IVA	T1b	7th	not reported	553	e497fa31-2040-59c8-a126-cb6ff5bea964	C73	not reported	8260/3	Papillary adenocarcinoma, NOS	--	no	No	not reported	--	Thyroid gland	released	TCGA-EM-A1CT_diagnosis	No	Thyroid gland	2019-04-28T11:32:47.731386-05:00	released	TCGA-EM-A1CT_treatment_1	no	2019-07-31T18:50:29.325304-05:00
TCGA-EM-A1CU-11A	TCGA-EM-A1CU-01A	4e80f403-0e10-4725-854d-f023c12ee1e2	TCGA-EM-A1CU	TCGA-THCA	31	-11470	--	7e38da09-f57a-5039-bbab-1306bd43e329	not reported	male	not reported	released	TCGA-EM-A1CU_demographic	2019-07-31T18:53:44.602075-05:00	Alive	1979	--	11470	--	--	--	--	M0	N1a	Stage I	T3	7th	not reported	636	78dd03ab-7cf0-5467-b781-a1436d110b27	C73	not reported	8260/3	Papillary adenocarcinoma, NOS	--	no	No	not reported	--	Thyroid gland	released	TCGA-EM-A1CU_diagnosis	No	Thyroid gland	2019-04-28T11:35:28.606630-05:00	released	TCGA-EM-A1CU_treatment_1	no	2019-07-31T18:53:44.602075-05:00
TCGA-EM-A1CV-11A	TCGA-EM-A1CV-01A	762eddb5-1b47-4b79-b20a-1edfb07c0705	TCGA-EM-A1CV	TCGA-THCA	32	-11932	--	fe6cbee2-9c99-5f8a-9b0c-bdcb8446e59e	not reported	female	not reported	released	TCGA-EM-A1CV_demographic	2019-07-31T18:57:12.712629-05:00	Alive	1978	--	11932	--	--	--	--	MX	N0	Stage I	T1	7th	not reported	1475	f43e4ede-4764-5a9f-80df-924b69609e38	C73	not reported	8260/3	Papillary adenocarcinoma, NOS	--	no	No	not reported	--	Thyroid gland	released	TCGA-EM-A1CV_diagnosis	No	Thyroid gland	2019-04-28T11:38:18.377141-05:00	released	TCGA-EM-A1CV_treatment_1	no	2019-07-31T18:57:12.712629-05:00
TCGA-EM-A1CW-11A	TCGA-EM-A1CW-01A	22eb9f00-6869-4d8f-b657-dfd64f81e9e9	TCGA-EM-A1CW	TCGA-THCA	39	-14263	--	f7cfd3b8-9041-5ce3-90d6-78d5f47edf8a	not reported	female	not reported	released	TCGA-EM-A1CW_demographic	2019-07-31T18:49:36.530204-05:00	Alive	1971	--	14263	--	--	--	--	MX	N0	Stage I	T3	7th	not reported	549	e3fcb74b-97dd-53d2-a2ed-3ad74fcaf021	C73	not reported	8340/3	Papillary carcinoma, follicular variant	--	no	No	not reported	--	Thyroid gland	released	TCGA-EM-A1CW_diagnosis	No	Thyroid gland	2019-04-28T11:32:04.136970-05:00	released	TCGA-EM-A1CW_treatment_1	no	2019-07-31T18:49:36.530204-05:00
TCGA-EM-A1YC-11A	TCGA-EM-A1YC-01A	567e4d90-5c5a-44f0-a462-90c831f3c096	TCGA-EM-A1YA	TCGA-THCA	74	-27224	--	277bc370-c364-503c-8d6d-b742556047cd	not reported	female	not reported	released	TCGA-EM-A1YA_demographic	2019-07-31T18:54:27.318951-05:00	Alive	1936	--	27224	--	--	--	--	MX	NX	Stage II	T2	7th	not reported	602	06353a6e-ad47-5fe8-9066-87c839b58f17	C73	not reported	8340/3	Papillary carcinoma, follicular variant	--	no	No	not reported	--	Thyroid gland	released	TCGA-EM-A1YA_diagnosis	No	Thyroid gland	2019-04-28T11:36:03.796508-05:00	released	TCGA-EM-A1YA_treatment_1	no	2019-07-31T18:54:27.318951-05:00
TCGA-EM-A3ST-11A	TCGA-EM-A3ST-01A	d5932dd7-b777-427f-8b55-3ec369fd76a3	TCGA-EM-A3ST	TCGA-THCA	62	-22990	--	75ba91f0-04f7-56b1-8229-ca088fc98446	not reported	female	not reported	released	TCGA-EM-A3ST_demographic	2019-07-31T19:08:07.214682-05:00	Alive	1949	--	22990	--	--	--	--	MX	N0	Stage III	T3	7th	not reported	1182	ec115d29-2d5e-5fdb-8213-4c31e75730fe	C73	not reported	8340/3	Papillary carcinoma, follicular variant	--	no	No	not reported	--	Thyroid gland	released	TCGA-EM-A3ST_diagnosis	No	Thyroid gland	2019-04-28T11:47:00.384295-05:00	released	TCGA-EM-A3ST_treatment_1	no	2019-07-31T19:08:07.214682-05:00
TCGA-ET-A3DP-11A	TCGA-ET-A3DP-01A	18a58e3e-f18e-45cf-86bc-1851abb9b3de	TCGA-ET-A3DP	TCGA-THCA	43	-15876	--	0d4b20ba-8053-5fc3-a843-f680dd92923a	not hispanic or latino	female	black or african american	released	TCGA-ET-A3DP_demographic	2019-07-31T18:45:45.072815-05:00	Alive	1964	--	15876	--	--	--	--	MX	NX	Stage I	T2	6th	not reported	2877	ed8bdf5e-2bf8-55b2-98b4-9db3a7ea61f1	C73	not reported	8260/3	Papillary adenocarcinoma, NOS	--	no	No	not reported	--	Thyroid gland	released	TCGA-ET-A3DP_diagnosis	No	Thyroid gland	2019-04-28T11:28:46.313554-05:00	released	TCGA-ET-A3DP_treatment_1	no	2019-07-31T18:45:45.072815-05:00
TCGA-ET-A3DW-11A	TCGA-ET-A3DW-01A	424de829-9efd-4689-ac5d-24485a5d5ecf	TCGA-ET-A3DW	TCGA-THCA	64	-23603	--	19b30da3-28b1-5aa5-a713-8784d709d51f	not hispanic or latino	male	asian	released	TCGA-ET-A3DW_demographic	2019-07-31T18:52:48.462035-05:00	Alive	1939	--	23603	--	--	--	--	MX	N1	Stage III	T2	6th	not reported	752	74108a46-5052-5fc9-a8c4-06ac09135234	C73	not reported	8344/3	Papillary carcinoma, columnar cell	--	no	No	not reported	--	Thyroid gland	released	TCGA-ET-A3DW_diagnosis	No	Thyroid gland	2019-04-28T11:34:43.026374-05:00	released	TCGA-ET-A3DW_treatment_1	no	2019-07-31T18:52:48.462035-05:00
TCGA-FY-A3TY-11A	TCGA-FY-A3TY-01A	53ba15c0-780e-4153-a612-046f1b24b4b3	TCGA-FY-A3TY	TCGA-THCA	61	-22556	--	ed6e238b-3c34-5851-9cad-b4eb0ac5c3a0	not hispanic or latino	female	white	released	TCGA-FY-A3TY_demographic	2019-07-31T18:54:18.118833-05:00	Alive	1951	--	22556	--	--	--	--	MX	N0	Stage III	T3	7th	not reported	709	e81a45ff-8538-512c-a11a-46d26c69e274	C73	not reported	8260/3	Papillary adenocarcinoma, NOS	--	no	No	not reported	--	Thyroid gland	released	TCGA-FY-A3TY_diagnosis	No	Thyroid gland	2019-04-28T11:35:56.312948-05:00	released	TCGA-FY-A3TY_treatment_1	not reported	2019-07-31T18:54:18.118833-05:00
TCGA-GE-A2C6-11A	TCGA-GE-A2C6-01A	7deedeba-f05b-453c-9df1-eeb20b0ec72e	TCGA-GE-A2C6	TCGA-THCA	33	-12068	--	6aad6f95-623d-5ab2-8b51-85d82adbc057	not hispanic or latino	female	white	released	TCGA-GE-A2C6_demographic	2019-07-31T18:58:12.517173-05:00	Alive	1978	--	12068	--	--	--	--	MX	N1b	Stage I	T2	7th	not reported	381	e3acd3a3-1989-5be2-8eb3-27d33d391f4f	C73	not reported	8260/3	Papillary adenocarcinoma, NOS	--	no	No	not reported	--	Thyroid gland	released	TCGA-GE-A2C6_diagnosis	No	Thyroid gland	2019-04-28T11:39:07.362347-05:00	released	TCGA-GE-A2C6_treatment_1	no	2019-07-31T18:58:12.517173-05:00
TCGA-H2-A2K9-11A	TCGA-H2-A2K9-01A	25d8a79e-15fd-4c8a-a7f6-05d78973b757	TCGA-H2-A2K9	TCGA-THCA	25	-9221	--	34e7bf06-c3a6-5c7b-ba11-ab4b8f4f1b31	not hispanic or latino	male	white	released	TCGA-H2-A2K9_demographic	2019-07-31T18:50:10.849045-05:00	Alive	1986	--	9221	--	--	--	--	MX	N1b	Stage I	T2	7th	not reported	659	b15ac013-b9c0-583d-bbeb-5dacac81cf88	C73	not reported	8260/3	Papillary adenocarcinoma, NOS	--	no	No	not reported	--	Thyroid gland	released	TCGA-H2-A2K9_diagnosis	No	Thyroid gland	2019-04-28T11:32:32.249481-05:00	released	TCGA-H2-A2K9_treatment_1	no	2019-07-31T18:50:10.849045-05:00
TCGA-KS-A41I-11A	TCGA-KS-A41I-01A	754866ea-d5ca-451a-98e4-6e0c430d3652	TCGA-KS-A41I	TCGA-THCA	47	-17196	--	89fd1ee8-c8eb-551a-9066-a53c2bb0f527	not reported	female	white	released	TCGA-KS-A41I_demographic	2019-07-31T18:57:00.195140-05:00	Alive	1955	--	17196	--	--	--	--	M0	N0	Stage I	T1	5th	not reported	486	36a7f750-444e-587d-bb69-b152092692c9	C73	not reported	8340/3	Papillary carcinoma, follicular variant	--	no	No	not reported	--	Thyroid gland	released	TCGA-KS-A41I_diagnosis	No	Thyroid gland	2019-04-28T11:38:07.905078-05:00	released	TCGA-KS-A41I_treatment_1	yes	2019-07-31T18:57:00.195140-05:00
TCGA-KS-A41J-11A	TCGA-KS-A41J-01A	23ad7900-4e99-4abf-82ff-71edeaa8a51c	TCGA-KS-A41J	TCGA-THCA	28	-10411	--	d4d87346-0929-547d-bd7f-a1cb78ec4e25	not reported	female	white	released	TCGA-KS-A41J_demographic	2019-07-31T18:49:42.904028-05:00	Alive	1972	--	10411	--	--	--	--	M0	N1	Stage I	T2	5th	not reported	477	91937957-b13a-5086-a786-9ed6f0267dd4	C73	not reported	8260/3	Papillary adenocarcinoma, NOS	--	no	No	not reported	--	Thyroid gland	released	TCGA-KS-A41J_diagnosis	No	Thyroid gland	2019-04-28T11:32:08.874673-05:00	released	TCGA-KS-A41J_treatment_1	yes	2019-07-31T18:49:42.904028-05:00
TCGA-KS-A41L-11A	TCGA-KS-A41L-01A	4bd61e82-5168-4222-a8c8-5124ab8fdd44	TCGA-KS-A41L	TCGA-THCA	39	-14440	--	771e1ada-1de1-5669-a28a-b824856fc3eb	not reported	female	white	released	TCGA-KS-A41L_demographic	2019-07-31T18:53:22.294084-05:00	Alive	1965	--	14440	--	--	--	--	M0	N0	Stage I	T2	6th	not reported	3463	bbfea642-f575-589f-a72c-6ee07054d679	C73	not reported	8340/3	Papillary carcinoma, follicular variant	--	no	No	not reported	--	Thyroid gland	released	TCGA-KS-A41L_diagnosis	No	Thyroid gland	2019-04-28T11:35:10.745142-05:00	released	TCGA-KS-A41L_treatment_1	yes	2019-07-31T18:53:22.294084-05:00
[truncated: 4 more columns]

## Sheet: Table S5
Table S5: Clinical data for Liver samples
Control	Tumor	case_id	submitter_id	project_id	age_at_index	days_to_birth	days_to_death	demographic_id	ethnicity	gender	race	state	submitter_id	updated_datetime	vital_status	year_of_birth	year_of_death	age_at_diagnosis	ajcc_clinical_m	ajcc_clinical_n	ajcc_clinical_stage	ajcc_clinical_t	ajcc_pathologic_m	ajcc_pathologic_n	ajcc_pathologic_stage	ajcc_pathologic_t	ajcc_staging_system_edition	classification_of_tumor	days_to_last_follow_up	diagnosis_id	icd_10_code	last_known_disease_status	morphology	primary_diagnosis	primary_gleason_grade	prior_malignancy	prior_treatment	progression_or_recurrence	secondary_gleason_grade	site_of_resection_or_biopsy	state	submitter_id	synchronous_malignancy	tissue_or_organ_of_origin	created_datetime	state	submitter_id	treatment_or_therapy	updated_datetime
TCGA-BC-A10Q-11A	TCGA-BC-A10Q-01A	dfa15fbe-bb14-40ce-afc6-70694112e3e2	TCGA-BC-A10Q	TCGA-LIHC	72	-26400	1135	2f81e314-1ffd-5b24-b4ba-06aaa9680e6b	not hispanic or latino	female	white	released	TCGA-BC-A10Q_demographic	2019-07-31T21:11:55.959683-05:00	Dead	1926	2001	26400	--	--	--	--	MX	NX	--	T2	5th	not reported	--	c896279a-640a-57f8-91c5-4d1b674cdcca	C22.0	not reported	8170/3	Hepatocellular carcinoma, NOS	--	no	No	not reported	--	Liver	released	TCGA-BC-A10Q_diagnosis	No	Liver	2019-04-28T13:27:32.103048-05:00	released	TCGA-BC-A10Q_treatment_1	yes	2019-07-31T21:11:55.959683-05:00
TCGA-BC-A10R-11A	TCGA-BC-A10R-01A	0bf5bbd4-d9e8-42a6-9ab5-f2c174dec12c	TCGA-BC-A10R	TCGA-LIHC	66	-24274	308	c39ea615-5fce-5cfe-943d-11d25aee73bd	not hispanic or latino	female	white	released	TCGA-BC-A10R_demographic	2019-07-31T20:55:52.737128-05:00	Dead	1933	1999	24274	--	--	--	--	MX	NX	--	T3	5th	not reported	--	ef53ae43-7ab9-546f-b40c-71018f4bf37a	C22.0	not reported	8170/3	Hepatocellular carcinoma, NOS	--	no	No	not reported	--	Liver	released	TCGA-BC-A10R_diagnosis	No	Liver	2019-04-28T13:14:33.412794-05:00	released	TCGA-BC-A10R_treatment_1	yes	2019-07-31T20:55:52.737128-05:00
TCGA-BC-A10T-11A	TCGA-BC-A10T-01A	8a9cde9a-c38c-423e-bc14-354ee26468c9	TCGA-BC-A10T	TCGA-LIHC	76	-27944	837	0b978cda-7e4f-54df-89d4-77b304ea1d0f	not hispanic or latino	male	white	released	TCGA-BC-A10T_demographic	2019-07-31T21:06:17.655580-05:00	Dead	1924	2002	27944	--	--	--	--	MX	NX	--	T4	5th	not reported	--	b5925a40-cb9f-5954-9cfb-c7ab86404e60	C22.0	not reported	8170/3	Hepatocellular carcinoma, NOS	--	no	No	not reported	--	Liver	released	TCGA-BC-A10T_diagnosis	No	Liver	2019-04-28T13:22:53.474309-05:00	released	TCGA-BC-A10T_treatment_1	no	2019-07-31T21:06:17.655580-05:00
TCGA-BC-A10U-11A	TCGA-BC-A10U-01A	23103931-cc29-4f89-ae9c-79d53401ecea	TCGA-BC-A10U	TCGA-LIHC	69	-25305	837	9d5bb55c-9078-5fe7-9b62-e181bcae6a52	not hispanic or latino	male	white	released	TCGA-BC-A10U_demographic	2019-07-31T15:16:01.493889-05:00	Dead	1931	2002	25305	--	--	--	--	MX	NX	--	T2	5th	not reported	--	0bcae4a4-2b6b-5b68-ae6d-fc5ed358bdae	C22.0	not reported	8170/3	Hepatocellular carcinoma, NOS	--	no	No	not reported	--	Liver	released	TCGA-BC-A10U_diagnosis	No	Liver	2019-04-28T08:36:47.504617-05:00	released	TCGA-BC-A10U_treatment_1	no	2019-07-31T15:16:01.493889-05:00
TCGA-BC-A10W-11A	TCGA-BC-A10W-01A	39baf24a-4032-4c23-b3fe-2c50df1881f6	TCGA-BC-A10W	TCGA-LIHC	50	-18562	91	b44ee0db-1f7f-5fcb-b27a-5fcc680c7cba	not hispanic or latino	male	asian	released	TCGA-BC-A10W_demographic	2019-07-31T16:13:55.897525-05:00	Dead	1952	2002	18562	--	--	--	--	MX	NX	--	T4	5th	not reported	--	794dc197-6a95-53d8-9e51-df4934a63641	C22.0	not reported	8170/3	Hepatocellular carcinoma, NOS	--	no	No	not reported	--	Liver	released	TCGA-BC-A10W_diagnosis	No	Liver	2019-04-28T09:25:03.751958-05:00	released	TCGA-BC-A10W_treatment_1	yes	2019-07-31T16:13:55.897525-05:00
TCGA-BC-A10X-11A	TCGA-BC-A10X-01A	3dc48ea9-a3c6-437f-af5a-88feb300cc5f	TCGA-BC-A10X	TCGA-LIHC	52	-19140	770	5cc4f1c4-81ba-5d05-a6a1-0040464dbdad	not hispanic or latino	female	white	released	TCGA-BC-A10X_demographic	2019-07-31T16:13:58.989583-05:00	Dead	1950	2004	19140	--	--	--	--	MX	N0	Stage IIIA	T3a	5th	not reported	--	31bf39df-c90d-5081-9358-9f8a31a168b1	C22.0	not reported	8170/3	Hepatocellular carcinoma, NOS	--	no	No	not reported	--	Liver	released	TCGA-BC-A10X_diagnosis	No	Liver	2019-04-28T09:25:06.149821-05:00	released	TCGA-BC-A10X_treatment_1	no	2019-07-31T16:13:58.989583-05:00
TCGA-BC-A10Y-11A	TCGA-BC-A10Y-01A	6533648f-1353-4253-b65b-d472aacf5751	TCGA-BC-A10Y	TCGA-LIHC	76	-28049	711	49a85814-36a4-5600-bc82-7674afbf7007	not hispanic or latino	male	white	released	TCGA-BC-A10Y_demographic	2019-07-31T21:03:23.552576-05:00	Dead	1926	2003	28049	--	--	--	--	MX	NX	--	T4	5th	not reported	--	5edf7919-8f0f-5e3b-931c-006350ea3f72	C22.0	not reported	8170/3	Hepatocellular carcinoma, NOS	--	no	No	not reported	--	Liver	released	TCGA-BC-A10Y_diagnosis	No	Liver	2019-04-28T13:20:36.285854-05:00	released	TCGA-BC-A10Y_treatment_1	no	2019-07-31T21:03:23.552576-05:00
TCGA-BC-A10Z-11A	TCGA-BC-A10Z-01A	709f1e4d-f5e8-4a0b-8254-23f037f4bae7	TCGA-BC-A10Z	TCGA-LIHC	62	-22913	34	bff2643f-6fb9-556c-9bcb-b6a9f0d91f69	not hispanic or latino	female	white	released	TCGA-BC-A10Z_demographic	2019-07-31T21:04:03.546345-05:00	Dead	1941	2003	22913	--	--	--	--	MX	N0	Stage I	T1	6th	not reported	--	bb23023f-782a-51c3-bb36-ed7952793897	C22.0	not reported	8170/3	Hepatocellular carcinoma, NOS	--	no	No	not reported	--	Liver	released	TCGA-BC-A10Z_diagnosis	No	Liver	2019-04-28T13:21:07.396438-05:00	released	TCGA-BC-A10Z_treatment_1	no	2019-07-31T21:04:03.546345-05:00
TCGA-BC-A110-11A	TCGA-BC-A110-01A	cf028bce-d20d-42b8-8507-1ec94a391e85	TCGA-BC-A110	TCGA-LIHC	51	-18951	2116	11acc0ec-455a-5ef3-b1da-8cf71a8f6b45	not hispanic or latino	female	black or african american	released	TCGA-BC-A110_demographic	2019-07-31T21:10:59.610501-05:00	Dead	1952	2008	18951	--	--	--	--	MX	NX	--	T1	6th	not reported	--	217f7f7f-eafb-52e8-aa2a-89a4501d2ffe	C22.0	not reported	8170/3	Hepatocellular carcinoma, NOS	--	yes	No	not reported	--	Liver	released	TCGA-BC-A110_diagnosis	Not Reported	Liver	2019-04-28T13:26:45.887914-05:00	released	TCGA-BC-A110_treatment_1	yes	2019-07-31T21:10:59.610501-05:00
TCGA-BC-A216-11A	TCGA-BC-A216-01A	4bbdbe77-f3cb-4b64-9826-72debb734784	TCGA-BC-A216	TCGA-LIHC	62	-22968	--	3f938cba-40bb-57dd-9a8d-e502a861925c	not reported	female	white	released	TCGA-BC-A216_demographic	2019-07-31T21:01:19.056005-05:00	Alive	1946	--	22968	--	--	--	--	M0	NX	Stage IIIA	T3	6th	not reported	1351	ac512a2f-0513-5d5f-b2ea-f351dd56ae09	C22.0	not reported	8170/3	Hepatocellular carcinoma, NOS	--	no	No	not reported	--	Liver	released	TCGA-BC-A216_diagnosis	No	Liver	2019-04-28T13:18:54.354037-05:00	released	TCGA-BC-A216_treatment_1	no	2019-07-31T21:01:19.056005-05:00
TCGA-BD-A2L6-11A	TCGA-BD-A2L6-01A	13a97cee-76b0-46a1-b728-d87b2248311e	TCGA-BD-A2L6	TCGA-LIHC	69	-25489	--	f01e182f-75b1-5175-8300-f88362eaf7f8	not reported	male	white	released	TCGA-BD-A2L6_demographic	2019-07-31T20:56:32.360370-05:00	Alive	1942	--	25489	--	--	--	--	MX	NX	--	T2	7th	not reported	1363	7d79704f-013a-5cd8-8b88-5e628c48e98c	C22.0	not reported	8170/3	Hepatocellular carcinoma, NOS	--	no	No	not reported	--	Liver	released	TCGA-BD-A2L6_diagnosis	No	Liver	2019-04-28T13:15:05.220740-05:00	released	TCGA-BD-A2L6_treatment_1	yes	2019-07-31T20:56:32.360370-05:00
TCGA-BD-A3EP-11A	TCGA-BD-A3EP-01A	de302b98-250d-42fe-9945-11e1b2bbd3c6	TCGA-BD-A3EP	TCGA-LIHC	75	-27756	--	a6643770-d005-5be6-a1cb-fda458e647cc	not hispanic or latino	female	black or african american	released	TCGA-BD-A3EP_demographic	2019-07-31T21:11:53.001118-05:00	Alive	1935	--	27756	--	--	--	--	M0	N0	Stage I	T1	7th	not reported	409	10597541-ae09-5bab-843d-f721dfc42b5c	C22.0	not reported	8170/3	Hepatocellular carcinoma, NOS	--	no	No	not reported	--	Liver	released	TCGA-BD-A3EP_diagnosis	No	Liver	2019-04-28T13:27:29.815491-05:00	released	TCGA-BD-A3EP_treatment_1	no	2019-07-31T21:11:53.001118-05:00
TCGA-DD-A113-11A	TCGA-DD-A113-01A	aeb17d2b-fa8c-4989-bf3a-d2c74b785455	TCGA-DD-A113	TCGA-LIHC	55	-20188	--	8d334800-c998-53b0-aef0-1d38d31b7cc5	not hispanic or latino	female	white	released	TCGA-DD-A113_demographic	2019-07-31T21:08:40.048906-05:00	Alive	1951	--	20188	--	--	--	--	M0	N0	Stage II	T2	6th	not reported	2425	ffe4bce7-2bf3-5406-a014-04becdc91140	C22.0	not reported	8170/3	Hepatocellular carcinoma, NOS	--	no	No	not reported	--	Liver	released	TCGA-DD-A113_diagnosis	No	Liver	2019-04-28T13:24:52.008980-05:00	released	TCGA-DD-A113_treatment_1	no	2019-07-31T21:08:40.048906-05:00
TCGA-DD-A114-11A	TCGA-DD-A114-01A	02931491-f56b-4233-a079-812e08bc0c59	TCGA-DD-A114	TCGA-LIHC	42	-15410	1149	52006106-e643-5fe6-956c-6882c3a90603	not hispanic or latino	male	black or african american	released	TCGA-DD-A114_demographic	2019-07-31T20:55:16.348804-05:00	Dead	1963	2008	15410	--	--	--	--	M0	--	Stage II	T2	6th	not reported	--	7471d1f5-900b-597b-b005-7bc783a12dd1	C22.0	not reported	8170/3	Hepatocellular carcinoma, NOS	--	no	No	not reported	--	Liver	released	TCGA-DD-A114_diagnosis	No	Liver	2019-04-28T13:14:03.350002-05:00	released	TCGA-DD-A114_treatment_1	no	2019-07-31T20:55:16.348804-05:00
TCGA-DD-A116-11A	TCGA-DD-A116-01A	994347ba-3045-4ade-926f-06420fbd906c	TCGA-DD-A116	TCGA-LIHC	68	-24934	1622	d7402e34-87fe-536a-9b38-8b1c06018a3f	not hispanic or latino	male	asian	released	TCGA-DD-A116_demographic	2019-07-31T21:07:08.601248-05:00	Dead	1934	2006	24934	--	--	--	--	M0	N0	Stage IIIA	T3	5th	not reported	--	f3dc64ae-6b29-5d17-b705-d9cb1e6a8b66	C22.0	not reported	8170/3	Hepatocellular carcinoma, NOS	--	no	No	not reported	--	Liver	released	TCGA-DD-A116_diagnosis	No	Liver	2019-04-28T13:23:36.515959-05:00	released	TCGA-DD-A116_treatment_1	no	2019-07-31T21:07:08.601248-05:00
TCGA-DD-A118-11A	TCGA-DD-A118-01A	7d914d07-f250-4c7a-8fa2-df14e708936e	TCGA-DD-A118	TCGA-LIHC	77	-28406	--	6356c0e9-032b-56fb-bc48-a4084d590520	not hispanic or latino	female	white	released	TCGA-DD-A118_demographic	2019-07-31T21:04:55.158157-05:00	Alive	1926	--	28406	--	--	--	--	M0	N0	Stage II	T2	6th	not reported	3437	187f81dc-ca2a-53f3-be82-7336fcbf5f03	C22.0	not reported	8170/3	Hepatocellular carcinoma, NOS	--	no	No	not reported	--	Liver	released	TCGA-DD-A118_diagnosis	No	Liver	2019-04-28T13:21:49.279844-05:00	released	TCGA-DD-A118_treatment_1	no	2019-07-31T21:04:55.158157-05:00
TCGA-DD-A119-11A	TCGA-DD-A119-01A	66c6f413-b7a8-4d7c-9e1d-c4fb257b9e5c	TCGA-DD-A119	TCGA-LIHC	40	-14613	223	44d5eaf0-d376-590c-930b-7ee64a43dfcf	not hispanic or latino	male	asian	released	TCGA-DD-A119_demographic	2019-07-31T21:03:32.670168-05:00	Dead	1963	2003	14613	--	--	--	--	M1	N0	Stage IV	T3a	6th	not reported	--	7af78546-c17e-56cd-980a-72480096fd79	C22.0	not reported	8170/3	Hepatocellular carcinoma, NOS	--	no	No	not reported	--	Liver	released	TCGA-DD-A119_diagnosis	No	Liver	2019-04-28T13:20:43.661162-05:00	released	TCGA-DD-A119_treatment_1	not reported	2019-07-31T21:03:32.670168-05:00
TCGA-DD-A11A-11A	TCGA-DD-A11A-01A	609c82fd-eb3a-46d7-8c09-0cde281a50b3	TCGA-DD-A11A	TCGA-LIHC	67	-24646	--	87696326-e4ca-5eea-bc6f-37bab4e03549	not hispanic or latino	male	black or african american	released	TCGA-DD-A11A_demographic	2019-07-31T21:02:57.494692-05:00	Not Reported	1937	--	24646	--	--	--	--	M0	N0	Stage I	T1	6th	not reported	79	88ead5d2-db40-5913-8675-ada85007c3f2	C22.0	not reported	8170/3	Hepatocellular carcinoma, NOS	--	no	No	not reported	--	Liver	released	TCGA-DD-A11A_diagnosis	No	Liver	2019-04-28T13:20:14.717632-05:00	released	TCGA-DD-A11A_treatment_1	not reported	2019-07-31T21:02:57.494692-05:00
TCGA-DD-A11B-11A	TCGA-DD-A11B-01A	1b1b1af0-b19b-4086-b1b7-669fa0b88235	TCGA-DD-A11B	TCGA-LIHC	73	-26857	14	4d670fdc-dd3a-5042-b450-b0ef565ab00c	not hispanic or latino	male	white	released	TCGA-DD-A11B_demographic	2019-07-31T20:57:08.301969-05:00	Dead	1932	2005	26857	--	--	--	--	M0	N0	Stage I	T1	6th	not reported	--	262d2169-69bc-541d-a413-2aabdbbf98a8	C22.0	not reported	8170/3	Hepatocellular carcinoma, NOS	--	no	No	not reported	--	Liver	released	TCGA-DD-A11B_diagnosis	No	Liver	2019-04-28T13:15:34.492944-05:00	released	TCGA-DD-A11B_treatment_1	no	2019-07-31T20:57:08.301969-05:00
TCGA-DD-A11C-11A	TCGA-DD-A11C-01A	023a1ad1-fb16-437e-9806-5063b47f76bd	TCGA-DD-A11C	TCGA-LIHC	69	-25403	--	77c18747-87e6-5d35-8f07-12a2950d7ed6	not hispanic or latino	male	white	released	TCGA-DD-A11C_demographic	2019-07-31T20:55:07.382493-05:00	Alive	1937	--	25403	--	--	--	--	M0	N0	Stage I	T1	6th	not reported	662	1d3adbb8-abe8-5fac-8c6b-a1fe482bbaa4	C22.0	not reported	8170/3	Hepatocellular carcinoma, NOS	--	no	No	not reported	--	Liver	released	TCGA-DD-A11C_diagnosis	No	Liver	2019-04-28T13:13:56.227072-05:00	released	TCGA-DD-A11C_treatment_1	no	2019-07-31T20:55:07.382493-05:00
TCGA-DD-A11D-11A	TCGA-DD-A11D-01A	0ef95351-0133-4f34-a59c-90934fb161f8	TCGA-DD-A11D	TCGA-LIHC	57	-21003	1560	37da8f10-1df1-5744-9241-3da1b200392f	not hispanic or latino	female	white	released	TCGA-DD-A11D_demographic	2019-07-31T20:56:05.447417-05:00	Dead	1949	2010	21003	--	--	--	--	M0	N0	Stage I	T1	6th	not reported	--	cab20d99-084b-5327-9457-c7f7898a4254	C22.0	not reported	8170/3	Hepatocellular carcinoma, NOS	--	no	No	not reported	--	Liver	released	TCGA-DD-A11D_diagnosis	No	Liver	2019-04-28T13:14:43.660878-05:00	released	TCGA-DD-A11D_treatment_1	yes	2019-07-31T20:56:05.447417-05:00
TCGA-DD-A1EB-11A	TCGA-DD-A1EB-01A	68015cc7-d3a1-4c90-b8fb-5d14143d9960	TCGA-DD-A1EB	TCGA-LIHC	72	-26471	--	6562249e-de78-5013-9410-2e96a0249796	not reported	female	not reported	released	TCGA-DD-A1EB_demographic	2019-07-31T21:03:41.407668-05:00	Alive	1929	--	26471	--	--	--	--	M0	N0	Stage I	T1	5th	not reported	2017	b632c3e5-9066-50c6-939d-6b9825e68bca	C22.0	not reported	8170/3	Hepatocellular carcinoma, NOS	--	no	No	not reported	--	Liver	released	TCGA-DD-A1EB_diagnosis	No	Liver	2019-04-28T13:20:51.093481-05:00	released	TCGA-DD-A1EB_treatment_1	no	2019-07-31T21:03:41.407668-05:00
TCGA-DD-A1EC-11A	TCGA-DD-A1EC-01A	520a709a-87f6-4f3d-b2a2-9192e3b65c5b	TCGA-DD-A1EC	TCGA-LIHC	20	-7363	--	e2768e76-8431-5e60-98e3-c6cbbf0f0084	not hispanic or latino	female	white	released	TCGA-DD-A1EC_demographic	2019-07-31T21:01:45.685993-05:00	Alive	1984	--	7363	--	--	--	--	M0	N0	Stage I	T1	6th	not reported	602	9a7ffda7-b281-5b8a-9657-6b66f8425768	C22.0	not reported	8170/3	Hepatocellular carcinoma, NOS	--	no	No	not reported	--	Liver	released	TCGA-DD-A1EC_diagnosis	No	Liver	2019-04-28T13:19:16.070813-05:00	released	TCGA-DD-A1EC_treatment_1	yes	2019-07-31T21:01:45.685993-05:00
TCGA-DD-A1EE-11A	TCGA-DD-A1EE-01A	654af137-70d9-4ee4-9f69-793e352d30f8	TCGA-DD-A1EE	TCGA-LIHC	73	-26858	349	03c85898-40d4-555d-99c8-4a76600490e9	not hispanic or latino	male	white	released	TCGA-DD-A1EE_demographic	2019-07-31T21:03:26.335375-05:00	Dead	1933	--	26858	--	--	--	--	M0	N0	Stage IIIA	T3	6th	not reported	204	b5173e9f-0981-5bca-9f26-b6e9d0edd9ae	C22.0	not reported	8170/3	Hepatocellular carcinoma, NOS	--	no	No	not reported	--	Liver	released	TCGA-DD-A1EE_diagnosis	No	Liver	2019-04-28T13:20:38.695986-05:00	released	TCGA-DD-A1EE_treatment_1	no	2019-07-31T21:03:26.335375-05:00
TCGA-DD-A1EG-11A	TCGA-DD-A1EG-01A	6c79f64b-63fe-46f5-bf7b-77208231b0f2	TCGA-DD-A1EG	TCGA-LIHC	76	-28108	1372	9bec5f4c-ae0f-578b-a4a4-6f546c27d502	not hispanic or latino	male	white	released	TCGA-DD-A1EG_demographic	2019-07-31T21:03:50.678620-05:00	Dead	1931	2010	28108	--	--	--	--	M0	N0	Stage I	T1	7th	not reported	--	158560c6-156d-5bd8-8f68-b849f97902f4	C22.0	not reported	8170/3	Hepatocellular carcinoma, NOS	--	no	No	not reported	--	Liver	released	TCGA-DD-A1EG_diagnosis	No	Liver	2019-04-28T13:20:58.310688-05:00	released	TCGA-DD-A1EG_treatment_1	yes	2019-07-31T21:03:50.678620-05:00
TCGA-DD-A1EH-11A	TCGA-DD-A1EH-01A	cab5b264-abab-4bdb-816e-9d2c0ac30629	TCGA-DD-A1EH	TCGA-LIHC	23	-8499	--	4afbc555-5b5f-52ef-8a2f-2e72d0458722	not hispanic or latino	male	white	released	TCGA-DD-A1EH_demographic	2019-07-31T21:10:41.939955-05:00	Alive	1985	--	8499	--	--	--	--	M0	N0	Stage III	T3	6th	not reported	1495	b59e5416-fbab-5072-a1d5-78d15f9178c2	C22.0	not reported	8170/3	Hepatocellular carcinoma, NOS	--	no	No	not reported	--	Liver	released	TCGA-DD-A1EH_diagnosis	No	Liver	2019-04-28T13:26:31.317589-05:00	released	TCGA-DD-A1EH_treatment_1	yes	2019-07-31T21:10:41.939955-05:00
TCGA-DD-A1EI-11A	TCGA-DD-A1EI-01A	3acf7438-fd65-442c-8a30-68b6714537f3	TCGA-DD-A1EI	TCGA-LIHC	46	-17097	--	dfaafadc-03ba-5380-83ca-4a21f7a03254	not hispanic or latino	male	asian	released	TCGA-DD-A1EI_demographic	2019-07-31T20:59:37.735041-05:00	Alive	1962	--	17097	--	--	--	--	M0	N0	Stage I	T1	6th	not reported	183	13c9e344-5617-5303-bb5c-10dc72144dc8	C22.0	not reported	8170/3	Hepatocellular carcinoma, NOS	--	no	No	not reported	--	Liver	released	TCGA-DD-A1EI_diagnosis	No	Liver	2019-04-28T13:17:32.613226-05:00	released	TCGA-DD-A1EI_treatment_1	not reported	2019-07-31T20:59:37.735041-05:00
TCGA-DD-A1EJ-11A	TCGA-DD-A1EJ-01A	52292ffc-0902-4d97-b461-20723987a177	TCGA-DD-A1EJ	TCGA-LIHC	71	-26009	1005	40b9e642-18d5-5633-a7d9-9ccd013a24a2	not hispanic or latino	female	white	released	TCGA-DD-A1EJ_demographic	2019-07-31T21:01:48.715081-05:00	Dead	1937	--	26009	--	--	--	--	M0	N1	Stage IIIC	T1	6th	not reported	887	6ae73e07-3dcb-56ad-ac46-3752cf20f759	C22.0	not reported	8170/3	Hepatocellular carcinoma, NOS	--	no	No	not reported	--	Liver	released	TCGA-DD-A1EJ_diagnosis	No	Liver	2019-04-28T13:19:18.338331-05:00	released	TCGA-DD-A1EJ_treatment_1	yes	2019-07-31T21:01:48.715081-05:00
TCGA-DD-A1EL-11A	TCGA-DD-A1EL-01A	2854ffe8-1f77-497a-bf49-11e0189fee35	TCGA-DD-A1EL	TCGA-LIHC	23	-8573	415	618089d3-91c9-5efa-b785-80cfbeecedae	not hispanic or latino	male	black or african american	released	TCGA-DD-A1EL_demographic	2019-07-31T20:58:18.240185-05:00	Dead	1986	2010	8573	--	--	--	--	M0	N0	Stage II	T2	6th	not reported	--	9e5fdaec-867f-5e80-9abb-f0993ef1ceb7	C22.0	not reported	8170/3	Hepatocellular carcinoma, NOS	--	no	No	not reported	--	Liver	released	TCGA-DD-A1EL_diagnosis	No	Liver	2019-04-28T13:16:30.005712-05:00	released	TCGA-DD-A1EL_treatment_1	no	2019-07-31T20:58:18.240185-05:00
TCGA-DD-A39V-11A	TCGA-DD-A39V-01A	dd056692-4e2a-4e45-a4d0-357af9754f0e	TCGA-DD-A39V	TCGA-LIHC	77	-28254	643	282e3807-6835-52db-bb8d-f9b4b7857335	not hispanic or latino	male	white	released	TCGA-DD-A39V_demographic	2019-07-31T21:11:50.195507-05:00	Dead	1923	2001	28254	--	--	--	--	M0	NX	Stage II	T2	5th	not reported	--	7c057e0a-5e49-5214-bee7-db7152cb2688	C22.0	not reported	8170/3	Hepatocellular carcinoma, NOS	--	no	No	not reported	--	Liver	released	TCGA-DD-A39V_diagnosis	No	Liver	2019-04-28T13:27:27.424412-05:00	released	TCGA-DD-A39V_treatment_1	no	2019-07-31T21:11:50.195507-05:00
TCGA-DD-A39W-11A	TCGA-DD-A39W-01A	48d33449-b969-423a-b4e7-541809109617	TCGA-DD-A39W	TCGA-LIHC	29	-10699	827	107e3c21-1a10-5ed0-9f2e-a85bb371ef6e	not hispanic or latino	female	white	released	TCGA-DD-A39W_demographic	2019-07-31T21:01:07.518428-05:00	Dead	1966	1997	10699	--	--	--	--	M0	N0	Stage III	T3	4th	not reported	--	2d47515a-f371-58fc-8001-d398dd8cbe4d	C22.0	not reported	8170/3	Hepatocellular carcinoma, NOS	--	no	No	not reported	--	Liver	released	TCGA-DD-A39W_diagnosis	No	Liver	2019-04-28T13:18:44.837909-05:00	released	TCGA-DD-A39W_treatment_1	not reported	2019-07-31T21:01:07.518428-05:00
TCGA-DD-A39X-11A	TCGA-DD-A39X-01A	0d0a10b4-7b99-4043-a129-89844f258156	TCGA-DD-A39X	TCGA-LIHC	78	-28528	1694	14285756-ee92-5321-baf4-7baeb57fcd3d	not hispanic or latino	female	white	released	TCGA-DD-A39X_demographic	2019-07-31T20:55:55.494064-05:00	Dead	1920	2002	28528	--	--	--	--	M0	NX	Stage I	T1	5th	not reported	--	d4d14df0-f983-59a7-960a-6ba4c4ba534b	C22.0	not reported	8170/3	Hepatocellular carcinoma, NOS	--	no	No	not reported	--	Liver	released	TCGA-DD-A39X_diagnosis	No	Liver	2019-04-28T13:14:35.955179-05:00	released	TCGA-DD-A39X_treatment_1	no	2019-07-31T20:55:55.494064-05:00
TCGA-DD-A39Z-11A	TCGA-DD-A39Z-01A	42cb60f0-1a9e-4f59-8e2e-50c25e85cb98	TCGA-DD-A39Z	TCGA-LIHC	43	-15930	601	2531e8c6-27c2-5a38-928e-144065b40fdd	not reported	female	not reported	released	TCGA-DD-A39Z_demographic	2019-07-31T21:00:29.952409-05:00	Dead	1953	1997	15930	--	--	--	--	M0	NX	Stage II	T2	4th	not reported	--	760e64c9-3c83-5bbc-b602-ca298fa0f5e1	C22.0	not reported	8170/3	Hepatocellular carcinoma, NOS	--	no	No	not reported	--	Liver	released	TCGA-DD-A39Z_diagnosis	No	Liver	2019-04-28T13:18:14.402254-05:00	released	TCGA-DD-A39Z_treatment_1	not reported	2019-07-31T21:00:29.952409-05:00
TCGA-DD-A3A1-11A	TCGA-DD-A3A1-01A	877b9f6b-9b34-40ed-933f-8fef204edf21	TCGA-DD-A3A1	TCGA-LIHC	65	-24046	233	f3156e8e-02cf-517e-b665-40bcf923c69c	not reported	male	not reported	released	TCGA-DD-A3A1_demographic	2019-07-31T21:05:52.883560-05:00	Dead	1936	2001	24046	--	--	--	--	M0	N0	Stage IIIA	T3b	5th	not reported	--	cf4d5896-daef-5ce7-bfa1-87a1d9bb7006	C22.0	not reported	8170/3	Hepatocellular carcinoma, NOS	--	no	No	not reported	--	Liver	released	TCGA-DD-A3A1_diagnosis	No	Liver	2019-04-28T13:22:34.942331-05:00	released	TCGA-DD-A3A1_treatment_1	no	2019-07-31T21:05:52.883560-05:00
TCGA-DD-A3A2-11A	TCGA-DD-A3A2-01A	357c1c08-f368-4cae-8f20-9be241b30479	TCGA-DD-A3A2	TCGA-LIHC	76	-27930	2131	8dcd4cdd-cf30-56b9-b51c-de453b9238a1	not hispanic or latino	female	white	released	TCGA-DD-A3A2_demographic	2019-07-31T20:59:16.407238-05:00	Dead	1922	2003	27930	--	--	--	--	M0	N0	Stage I	T1	5th	not reported	--	05abf7b4-1b17-5a89-bb20-822e6774c375	C22.0	not reported	8170/3	Hepatocellular carcinoma, NOS	--	no	No	not reported	--	Liver	released	TCGA-DD-A3A2_diagnosis	No	Liver	2019-04-28T13:17:16.035452-05:00	released	TCGA-DD-A3A2_treatment_1	no	2019-07-31T20:59:16.407238-05:00
TCGA-DD-A3A3-11A	TCGA-DD-A3A3-01A	516c8594-2973-41e5-a5ce-76d177edfa48	TCGA-DD-A3A3	TCGA-LIHC	45	-16708	535	115b8a69-5641-5d2b-a225-9333ce309565	not hispanic or latino	male	asian	released	TCGA-DD-A3A3_demographic	2019-07-31T21:01:36.316118-05:00	Dead	1954	2000	16708	--	--	--	--	M0	N0	Stage I	T1	5th	not reported	--	77b36f6d-6dcb-54d7-9d8e-b0c02a8b62e8	C22.0	not reported	8170/3	Hepatocellular carcinoma, NOS	--	no	No	not reported	--	Liver	released	TCGA-DD-A3A3_diagnosis	No	Liver	2019-04-28T13:19:09.052475-05:00	released	TCGA-DD-A3A3_treatment_1	not reported	2019-07-31T21:01:36.316118-05:00
TCGA-DD-A3A4-11A	TCGA-DD-A3A4-01A	ab35c9f9-3040-424d-a89f-dff3a1365bc6	TCGA-DD-A3A4	TCGA-LIHC	37	-13739	612	4dee23bb-3958-531e-8e2d-9cbfb9176343	not hispanic or latino	male	white	released	TCGA-DD-A3A4_demographic	2019-07-31T21:08:18.771925-05:00	Dead	1961	1999	13739	--	--	--	--	M0	N0	Stage IIIA	T3	5th	not reported	--	cb8c076e-ce34-5eb6-aef5-b419f3b73d98	C22.0	not reported	8170/3	Hepatocellular carcinoma, NOS	--	no	No	not reported	--	Liver	released	TCGA-DD-A3A4_diagnosis	No	Liver	2019-04-28T13:24:34.739163-05:00	released	TCGA-DD-A3A4_treatment_1	yes	2019-07-31T21:08:18.771925-05:00
TCGA-DD-A3A5-11A	TCGA-DD-A3A5-01A	d8549d23-37d4-42bd-b472-f49bbebd09b0	TCGA-DD-A3A5	TCGA-LIHC	66	-24288	3125	effdef70-549b-5bca-8f66-ef1848127b8e	not hispanic or latino	female	white	released	TCGA-DD-A3A5_demographic	2019-07-31T21:11:44.260967-05:00	Dead	1930	2004	24288	--	--	--	--	M0	N0	Stage III	T3	4th	not reported	--	feae1f48-47c4-5e60-9ec9-8cc4d951b7db	C22.0	not reported	8170/3	Hepatocellular carcinoma, NOS	--	no	No	not reported	--	Liver	released	TCGA-DD-A3A5_diagnosis	No	Liver	2019-04-28T13:27:22.293186-05:00	released	TCGA-DD-A3A5_treatment_1	no	2019-07-31T21:11:44.260967-05:00
TCGA-DD-A3A6-11A	TCGA-DD-A3A6-01A	c4c4820b-6f4c-4cdd-b233-4d22f5933fd9	TCGA-DD-A3A6	TCGA-LIHC	72	-26319	3258	3d91cd54-9f1b-5418-ae1c-f1f73cb550c4	not hispanic or latino	female	white	released	TCGA-DD-A3A6_demographic	2019-07-31T21:10:14.782651-05:00	Dead	1925	2005	26319	--	--	--	--	M0	N0	Stage II	T2	4th	not reported	--	706e9fae-f413-519c-aaaf-5e93ce23a24c	C22.0	not reported	8170/3	Hepatocellular carcinoma, NOS	--	no	No	not reported	--	Liver	released	TCGA-DD-A3A6_diagnosis	No	Liver	2019-04-28T13:26:08.972925-05:00	released	TCGA-DD-A3A6_treatment_1	no	2019-07-31T21:10:14.782651-05:00
TCGA-DD-A3A8-11A	TCGA-DD-A3A8-01A	69d6881b-9e9a-407b-8b02-bad5fc2455bf	TCGA-DD-A3A8	TCGA-LIHC	75	-27524	11	51c453f9-b377-5077-af3c-640cf955f317	not hispanic or latino	male	white	released	TCGA-DD-A3A8_demographic	2019-07-31T21:03:44.769801-05:00	Dead	1926	2001	27524	--	--	--	--	M0	N0	Stage II	T2	5th	not reported	--	c14bc45b-84f3-58ec-a7e3-e93d8c769b7d	C22.0	not reported	8170/3	Hepatocellular carcinoma, NOS	--	yes	No	not reported	--	Liver	released	TCGA-DD-A3A8_diagnosis	Not Reported	Liver	2019-04-28T13:20:53.496426-05:00	released	TCGA-DD-A3A8_treatment_1	no	2019-07-31T21:03:44.769801-05:00
TCGA-EP-A12J-11A	TCGA-EP-A12J-01A	959918d7-cb84-4745-a72f-d138176b1ecb	TCGA-EP-A12J	TCGA-LIHC	62	-22997	--	c2990492-cd81-5c52-9a37-6c9a600eade3	not hispanic or latino	male	black or african american	released	TCGA-EP-A12J_demographic	2019-07-31T21:06:56.855120-05:00	Alive	1948	--	22997	--	--	--	--	MX	NX	Stage I	T1	7th	not reported	570	845abc19-3b90-5fdd-8f96-fa8f27e7590e	C22.0	not reported	8170/3	Hepatocellular carcinoma, NOS	--	no	No	not reported	--	Liver	released	TCGA-EP-A12J_diagnosis	No	Liver	2019-04-28T13:23:26.154208-05:00	released	TCGA-EP-A12J_treatment_1	no	2019-07-31T21:06:56.855120-05:00
TCGA-EP-A26S-11A	TCGA-EP-A26S-01A	b7d6621c-8bce-4a01-8588-9d7761d9372b	TCGA-EP-A26S	TCGA-LIHC	70	-25677	--	f20d4db1-449f-59f2-96a1-f6f3a36077a8	not hispanic or latino	male	white	released	TCGA-EP-A26S_demographic	2019-07-31T21:09:19.405964-05:00	Alive	1941	--	25677	--	--	--	--	MX	N0	Stage I	T1	7th	not reported	608	b04764ed-fadf-5f28-aefc-ba455bbdd1bb	C22.0	not reported	8170/3	Hepatocellular carcinoma, NOS	--	no	No	not reported	--	Liver	released	TCGA-EP-A26S_diagnosis	No	Liver	2019-04-28T13:25:23.603057-05:00	released	TCGA-EP-A26S_treatment_1	no	2019-07-31T21:09:19.405964-05:00
TCGA-EP-A3RK-11A	TCGA-EP-A3RK-01A	f15279dd-5d12-460b-9bd1-b4f95681ca65	TCGA-EP-A3RK	TCGA-LIHC	73	-26985	--	4ae6eea5-99dd-5ded-b2b7-93753c29d2c4	not hispanic or latino	male	white	released	TCGA-EP-A3RK_demographic	2019-07-31T21:12:48.454462-05:00	Alive	1939	--	26985	--	--	--	--	MX	NX	Stage IIIA	T3a	7th	not reported	363	2ef28518-924b-56a3-b02a-c0a32962c5fb	C22.0	not reported	8170/3	Hepatocellular carcinoma, NOS	--	no	No	not reported	--	Liver	released	TCGA-EP-A3RK_diagnosis	No	Liver	2019-04-28T13:28:13.734830-05:00	released	TCGA-EP-A3RK_treatment_1	yes	2019-07-31T21:12:48.454462-05:00
TCGA-ES-A2HT-11A	TCGA-ES-A2HT-01A	7dd3bda9-3a0a-46fa-b052-a6d24b847804	TCGA-ES-A2HT	TCGA-LIHC	54	-20023	438	5f516eb8-c408-54f1-b582-80c275f8a8f7	not hispanic or latino	male	black or african american	released	TCGA-ES-A2HT_demographic	2019-07-31T21:04:58.088352-05:00	Dead	1953	2008	20023	--	--	--	--	MX	NX	Stage I	T1	6th	not reported	--	61369d5f-2073-5967-9e95-2abbbe878aa2	C22.0	not reported	8170/3	Hepatocellular carcinoma, NOS	--	no	No	not reported	--	Liver	released	TCGA-ES-A2HT_diagnosis	No	Liver	2019-04-28T13:21:51.524564-05:00	released	TCGA-ES-A2HT_treatment_1	not reported	2019-07-31T21:04:58.088352-05:00
TCGA-FV-A23B-11A	TCGA-FV-A23B-01A	c95ed407-bcc2-44aa-bc59-bf7549f2d665	TCGA-FV-A23B	TCGA-LIHC	70	-25788	1852	476cb668-6754-5233-a801-8a658a9d24f5	not hispanic or latino	female	white	released	TCGA-FV-A23B_demographic	2019-07-31T21:10:36.012953-05:00	Dead	1935	--	25788	--	--	--	--	M0	N0	Stage II	T2	6th	not reported	987	1ea4c227-7bbc-5f1b-9377-e5b12aba1286	C22.0	not reported	8170/3	Hepatocellular carcinoma, NOS	--	no	No	not reported	--	Liver	released	TCGA-FV-A23B_diagnosis	No	Liver	2019-04-28T13:26:26.406557-05:00	released	TCGA-FV-A23B_treatment_1	no	2019-07-31T21:10:36.012953-05:00
TCGA-FV-A2QR-11A	TCGA-FV-A2QR-01A	d3a03f7a-3482-4548-957e-05c692b20101	TCGA-FV-A2QR	TCGA-LIHC	75	--	581	a49576c7-6187-5e9a-9ce1-0ee2a603e886	not hispanic or latino	male	white	released	TCGA-FV-A2QR_demographic	2019-07-31T21:11:17.469356-05:00	Dead	1931	2007	--	--	--	--	--	M0	N0	Stage I	T1	6th	not reported	--	aa10e7eb-a1e4-55c0-98ba-9f8568e2fb36	C22.0	not reported	8170/3	Hepatocellular carcinoma, NOS	--	no	No	not reported	--	Liver	released	TCGA-FV-A2QR_diagnosis	No	Liver	2019-04-28T13:27:00.504498-05:00	released	TCGA-FV-A2QR_treatment_1	no	2019-07-31T21:11:17.469356-05:00
TCGA-FV-A3I0-11A	TCGA-FV-A3I0-01A	a8c2aa08-9156-4845-ad77-5e060858c757	TCGA-FV-A3I0	TCGA-LIHC	76	-28101	--	690e2dd1-aa31-54af-b56f-39feacaa7ecf	not hispanic or latino	female	white	released	TCGA-FV-A3I0_demographic	2019-07-31T21:08:07.893672-05:00	Alive	1935	--	28101	--	--	--	--	M0	NX	Stage II	T2	7th	not reported	848	8b63bf23-2c22-5ee5-89b4-0be69c1ea61a	C22.0	not reported	8180/3	Combined hepatocellular carcinoma and cholangiocarcinoma	--	no	No	not reported	--	Liver	released	TCGA-FV-A3I0_diagnosis	No	Liver	2019-04-28T13:24:27.527700-05:00	released	TCGA-FV-A3I0_treatment_1	yes	2019-07-31T21:08:07.893672-05:00
TCGA-FV-A3I1-11A	TCGA-FV-A3I1-01A	bfd20d71-18a5-4f01-8d56-84378ad92359	TCGA-FV-A3I1	TCGA-LIHC	81	--	247	7ffd44cb-63d0-5336-b9a5-c39043864110	not hispanic or latino	female	white	released	TCGA-FV-A3I1_demographic	2019-07-31T21:09:58.681084-05:00	Dead	1930	--	--	--	--	--	--	MX	N0	Stage II	T2	7th	not reported	--	54b01d17-db54-5911-a087-ba19fda5469e	C22.0	not reported	8170/3	Hepatocellular carcinoma, NOS	--	yes	No	not reported	--	Liver	released	TCGA-FV-A3I1_diagnosis	Not Reported	Liver	2019-04-28T13:25:57.109783-05:00	released	TCGA-FV-A3I1_treatment_1	no	2019-07-31T21:09:58.681084-05:00
TCGA-FV-A3R2-11A	TCGA-FV-A3R2-01A	17833039-0d7e-47f0-90e6-8cabae94c124	TCGA-FV-A3R2	TCGA-LIHC	75	-27530	194	43390a46-18b2-5d41-bbb0-b0fa6c07fae4	not hispanic or latino	male	white	released	TCGA-FV-A3R2_demographic	2019-07-31T20:56:47.640333-05:00	Dead	1930	2005	27530	--	--	--	--	MX	NX	Stage I	T1	6th	not reported	--	377a3ca9-565d-521d-8e4f-4bc903b501d9	C22.0	not reported	8170/3	Hepatocellular carcinoma, NOS	--	yes	No	not reported	--	Liver	released	TCGA-FV-A3R2_diagnosis	Not Reported	Liver	2019-04-28T13:15:17.254685-05:00	released	TCGA-FV-A3R2_treatment_1	yes	2019-07-31T20:56:47.640333-05:00
TCGA-G3-A3CH-11A	TCGA-G3-A3CH-01A	3a2d7482-c246-411e-841f-71d96e353328	TCGA-G3-A3CH	TCGA-LIHC	53	-19473	--	49ab2865-f2f4-5d68-9240-f2e12b628c26	not hispanic or latino	male	asian	released	TCGA-G3-A3CH_demographic	2019-07-31T20:59:34.772689-05:00	Alive	1957	--	19473	--	--	--	--	M0	N0	Stage IIIA	T3a	7th	not reported	780	0048391f-a4d5-5c21-8c16-a43e85567785	C22.0	not reported	8170/3	Hepatocellular carcinoma, NOS	--	no	No	not reported	--	Liver	released	TCGA-G3-A3CH_diagnosis	No	Liver	2019-04-28T13:17:30.208597-05:00	released	TCGA-G3-A3CH_treatment_1	yes	2019-07-31T20:59:34.772689-05:00
[truncated: 4 more columns]

## Sheet: Table S6
Table S6: Clinical data for Lung Squamous Cell samples
Control	Tumor	case_id	submitter_id	project_id	age_at_index	days_to_birth	days_to_death	demographic_id	ethnicity	gender	race	state	submitter_id	updated_datetime	vital_status	year_of_birth	year_of_death	age_at_diagnosis	ajcc_clinical_m	ajcc_clinical_n	ajcc_clinical_stage	ajcc_clinical_t	ajcc_pathologic_m	ajcc_pathologic_n	ajcc_pathologic_stage	ajcc_pathologic_t	ajcc_staging_system_edition	classification_of_tumor	days_to_last_follow_up	diagnosis_id	icd_10_code	last_known_disease_status	morphology	primary_diagnosis	primary_gleason_grade	prior_malignancy	prior_treatment	progression_or_recurrence	secondary_gleason_grade	site_of_resection_or_biopsy	state	submitter_id	synchronous_malignancy	tissue_or_organ_of_origin	created_datetime	state	submitter_id	treatment_or_therapy	updated_datetime
TCGA-22-4593-11A	TCGA-22-4593-01A	8fbe1f9e-f2a6-4550-aabf-b06607b821f0	TCGA-22-4593	TCGA-LUSC	77	-28385	1067	b2b18d4b-89ad-5f17-a0e6-51b1d6304a12	not reported	male	white	released	TCGA-22-4593_demographic	2019-07-31T19:21:29.497682-05:00	Dead	1925	2004	28385	--	--	--	--	M0	N0	Stage IIA	T2b	7th	not reported	1067	73a5a5e2-ea29-588f-b7de-c1f118e8097f	C34.3	not reported	8070/3	Squamous cell carcinoma, NOS	--	no	No	not reported	--	Lower lobe, lung	released	TCGA-22-4593_diagnosis	No	Lower lobe, lung	2019-04-28T11:57:51.248847-05:00	released	TCGA-22-4593_treatment_1	no	2019-07-31T19:21:29.497682-05:00
TCGA-22-4609-11A	TCGA-22-4609-01A	47cbb242-a356-43ba-95c3-0b0c9ef90fbf	TCGA-22-4609	TCGA-LUSC	81	-29844	291	4def81fe-8908-5bb9-8b9f-8d7a79d352c8	not reported	male	white	released	TCGA-22-4609_demographic	2019-07-31T19:17:50.938449-05:00	Dead	1922	2003	29844	--	--	--	--	M0	N0	Stage IA	T1	6th	not reported	--	ab2eb087-1ecb-5ae1-8a74-0153e0bcee67	C34.1	not reported	8070/3	Squamous cell carcinoma, NOS	--	no	No	not reported	--	Upper lobe, lung	released	TCGA-22-4609_diagnosis	No	Upper lobe, lung	2019-04-28T11:54:53.617564-05:00	released	TCGA-22-4609_treatment_1	no	2019-07-31T19:17:50.938449-05:00
TCGA-22-5471-11A	TCGA-22-5471-01A	bece6b8e-5d6c-4dd6-85a3-9b3a9c670aa7	TCGA-22-5471	TCGA-LUSC	75	-27749	--	37d9726a-54f9-5d8a-bc2f-018a1c5305cb	not reported	male	white	released	TCGA-22-5471_demographic	2019-07-31T19:24:38.510739-05:00	Alive	1930	--	27749	--	--	--	--	M0	N0	Stage IB	T2	6th	not reported	1845	9d80e071-ebce-5c6d-95dc-916228892db1	C34.3	not reported	8070/3	Squamous cell carcinoma, NOS	--	yes	No	not reported	--	Lower lobe, lung	released	TCGA-22-5471_diagnosis	Not Reported	Lower lobe, lung	2019-04-28T12:00:27.443970-05:00	released	TCGA-22-5471_treatment_1	no	2019-07-31T19:24:38.510739-05:00
TCGA-22-5472-11A	TCGA-22-5472-01A	bd3bf142-7c14-4538-8a76-3c6e140fa01a	TCGA-22-5472	TCGA-LUSC	67	-24482	1975	4ffb3dc6-172b-53c2-8e26-cfae302c5d9d	not hispanic or latino	male	white	released	TCGA-22-5472_demographic	2019-07-31T19:24:32.400778-05:00	Dead	1938	2010	24482	--	--	--	--	M0	N0	Stage IB	T2a	--	not reported	--	28ac3145-6531-5b5a-8488-f67941544f0f	C34.3	not reported	8070/3	Squamous cell carcinoma, NOS	--	yes	No	not reported	--	Lower lobe, lung	released	TCGA-22-5472_diagnosis	Not Reported	Lower lobe, lung	2019-04-28T12:00:22.051740-05:00	released	TCGA-22-5472_treatment_1	no	2019-07-31T19:24:32.400778-05:00
TCGA-22-5478-11A	TCGA-22-5478-01A	4daf4a91-bc36-40c8-8fca-ea61b6706775	TCGA-22-5478	TCGA-LUSC	79	-28978	24	56cc1755-ce4f-597a-b7fe-2ddaf98483f9	not reported	male	not reported	released	TCGA-22-5478_demographic	2019-07-31T19:18:22.848159-05:00	Dead	1925	2004	28978	--	--	--	--	M0	N0	Stage IB	T2a	--	not reported	24	00595bd0-e968-554d-bfaa-dafdd251817c	C34.3	not reported	8070/3	Squamous cell carcinoma, NOS	--	no	No	not reported	--	Lower lobe, lung	released	TCGA-22-5478_diagnosis	No	Lower lobe, lung	2019-04-28T11:55:18.632020-05:00	released	TCGA-22-5478_treatment_1	no	2019-07-31T19:18:22.848159-05:00
TCGA-22-5481-11A	TCGA-22-5481-01A	b80ea411-c8ca-4414-ad1b-82af11df11c2	TCGA-22-5481	TCGA-LUSC	72	-26419	2409	4f227eee-27fc-59d6-81f8-3b38fab0dca0	not reported	female	white	released	TCGA-22-5481_demographic	2019-07-31T19:24:03.266497-05:00	Dead	1930	2008	26419	--	--	--	--	M0	N1	Stage IIB	T2	5th	not reported	--	6c3addc9-ce7d-5b96-9fb5-ed6335dd102b	C34.3	not reported	8070/3	Squamous cell carcinoma, NOS	--	no	No	not reported	--	Lower lobe, lung	released	TCGA-22-5481_diagnosis	No	Lower lobe, lung	2019-04-28T11:59:56.573645-05:00	released	TCGA-22-5481_treatment_1	no	2019-07-31T19:24:03.266497-05:00
TCGA-22-5482-11A	TCGA-22-5482-01A	dd5e3a1e-2adf-4eee-ac6b-c6efad97724a	TCGA-22-5482	TCGA-LUSC	81	-29657	357	5e55b0e3-843f-5f09-8656-61ec1ecc2cb2	not reported	male	white	released	TCGA-22-5482_demographic	2019-07-31T19:26:37.376231-05:00	Dead	1924	2005	29657	--	--	--	--	M0	N0	Stage IB	T2a	--	not reported	357	20e281a8-ceec-55d3-b71b-edb25043586b	C34.1	not reported	8070/3	Squamous cell carcinoma, NOS	--	no	No	not reported	--	Upper lobe, lung	released	TCGA-22-5482_diagnosis	No	Upper lobe, lung	2019-04-28T12:02:03.457112-05:00	released	TCGA-22-5482_treatment_1	no	2019-07-31T19:26:37.376231-05:00
TCGA-22-5483-11A	TCGA-22-5483-01A	b162b3bf-8097-4466-b08f-6434f541038f	TCGA-22-5483	TCGA-LUSC	74	-27109	573	56838732-9bc0-5601-a8e1-82eccfd10e3c	not reported	male	white	released	TCGA-22-5483_demographic	2019-07-31T19:23:48.238394-05:00	Dead	1931	2006	27109	--	--	--	--	M0	N1	Stage IIA	T1a	--	not reported	573	7b55e170-b3bf-50d1-a244-a75e4cfa150e	C34.1	not reported	8070/3	Squamous cell carcinoma, NOS	--	no	No	not reported	--	Upper lobe, lung	released	TCGA-22-5483_diagnosis	No	Upper lobe, lung	2019-04-28T11:59:43.899754-05:00	released	TCGA-22-5483_treatment_1	yes	2019-07-31T19:23:48.238394-05:00
TCGA-22-5489-11A	TCGA-22-5489-01A	df6a7005-92ed-4701-bd59-7b5f09715f9d	TCGA-22-5489	TCGA-LUSC	64	-23618	1912	f1dcd73e-24fd-5eef-85d6-f7826d7595d9	not reported	male	white	released	TCGA-22-5489_demographic	2019-07-31T19:26:49.734864-05:00	Dead	1939	2008	23618	--	--	--	--	M0	N0	Stage IA	T1b	--	not reported	1912	51aa12d8-ab07-5d0e-9d38-264f026b46b3	C34.1	not reported	8070/3	Squamous cell carcinoma, NOS	--	no	No	not reported	--	Upper lobe, lung	released	TCGA-22-5489_diagnosis	No	Upper lobe, lung	2019-04-28T12:02:13.453587-05:00	released	TCGA-22-5489_treatment_1	no	2019-07-31T19:26:49.734864-05:00
TCGA-22-5491-11A	TCGA-22-5491-01A	4cdeafe4-a6db-498f-a019-6e3a9dc35b2f	TCGA-22-5491	TCGA-LUSC	74	-27145	1713	fc7b7dc6-8f61-5bce-aaf4-7a7184a9749f	not reported	male	white	released	TCGA-22-5491_demographic	2019-07-31T19:18:13.333764-05:00	Dead	1929	2007	27145	--	--	--	--	M0	N0	Stage IA	T1a	--	not reported	1713	9673bc62-3a8d-5c7f-8635-ceb94452e883	C34.3	not reported	8070/3	Squamous cell carcinoma, NOS	--	no	No	not reported	--	Lower lobe, lung	released	TCGA-22-5491_diagnosis	No	Lower lobe, lung	2019-04-28T11:55:10.960361-05:00	released	TCGA-22-5491_treatment_1	not reported	2019-07-31T19:18:13.333764-05:00
TCGA-33-4587-11A	TCGA-33-4587-01A	46cc3a2b-91c9-4a74-8989-992585634b87	TCGA-33-4587	TCGA-LUSC	63	-23062	1656	8417e6f3-f906-55f3-b355-401eb44ca8b6	not hispanic or latino	female	white	released	TCGA-33-4587_demographic	2019-07-31T19:17:44.513755-05:00	Dead	1940	2007	23062	--	--	--	--	MX	N0	Stage IB	T2	6th	not reported	--	94d3669c-4b6c-5362-803f-e596586fa073	C34.2	not reported	8073/3	Squamous cell carcinoma, small cell, nonkeratinizing	--	no	No	not reported	--	Middle lobe, lung	released	TCGA-33-4587_diagnosis	No	Middle lobe, lung	2019-04-28T11:54:48.481893-05:00	released	TCGA-33-4587_treatment_1	yes	2019-07-31T19:17:44.513755-05:00
TCGA-33-6737-11A	TCGA-33-6737-01A	afedf3fb-fc77-45a7-bdcd-2c78706a0f8a	TCGA-33-6737	TCGA-LUSC	71	-26033	601	34e65006-4737-5a6f-8bf3-70483845ed3d	not reported	male	white	released	TCGA-33-6737_demographic	2019-07-31T19:23:42.382354-05:00	Dead	1937	2009	26033	--	--	--	--	M0	N2	Stage IIIA	T2	6th	not reported	--	ff7823d0-4f13-5263-a6c2-839571ead76c	C34.1	not reported	8070/3	Squamous cell carcinoma, NOS	--	yes	No	not reported	--	Upper lobe, lung	released	TCGA-33-6737_diagnosis	Not Reported	Upper lobe, lung	2019-04-28T11:59:39.025867-05:00	released	TCGA-33-6737_treatment_1	yes	2019-07-31T19:23:42.382354-05:00
TCGA-34-7107-11A	TCGA-34-7107-01A	bef26f5e-a17e-49b7-8eb4-2bc079983764	TCGA-34-7107	TCGA-LUSC	70	-25677	34	1d27c597-fadd-5586-bacb-5f52d10d0e11	not hispanic or latino	male	white	released	TCGA-34-7107_demographic	2019-07-31T16:12:34.419575-05:00	Dead	1941	2011	25677	--	--	--	--	M0	N0	Stage II	T2a	7th	not reported	--	56dd9e2c-4532-5472-8b48-7213de0117c5	C34.3	not reported	8070/3	Squamous cell carcinoma, NOS	--	no	No	not reported	--	Lower lobe, lung	released	TCGA-34-7107_diagnosis	No	Lower lobe, lung	2019-04-28T09:23:58.842083-05:00	released	TCGA-34-7107_treatment_1	not reported	2019-07-31T16:12:34.419575-05:00
TCGA-34-8454-11A	TCGA-34-8454-01A	059212b3-9e71-4d00-863f-3639c4e30ed1	TCGA-34-8454	TCGA-LUSC	62	-22913	--	2f29af16-407a-5d45-8168-b9f51b414ed1	not hispanic or latino	female	white	released	TCGA-34-8454_demographic	2019-07-31T19:13:20.903985-05:00	Alive	1949	--	22913	--	--	--	--	M0	N1	Stage IIIA	T3	7th	not reported	1180	6ee50167-dc61-5655-b01e-c0e62b6cee37	C34.3	not reported	8070/3	Squamous cell carcinoma, NOS	--	no	No	not reported	--	Lower lobe, lung	released	TCGA-34-8454_diagnosis	No	Lower lobe, lung	2019-04-28T11:51:15.552189-05:00	released	TCGA-34-8454_treatment_1	yes	2019-07-31T19:13:20.903985-05:00
TCGA-39-5040-01A	TCGA-39-5040-11A	eca4bfa2-5ba5-4708-959a-d901c1b61edd	TCGA-39-5040	TCGA-LUSC	59	-21790	519	ff920986-0541-5f06-a330-f257dea31c1c	not hispanic or latino	male	white	released	TCGA-39-5040_demographic	2019-07-31T19:28:09.044629-05:00	Dead	1949	2009	21790	--	--	--	--	M0	N2	Stage IIIA	T2a	7th	not reported	--	de73c6d6-fdec-536f-acaf-3d04c4a78b1e	C34.1	not reported	8070/3	Squamous cell carcinoma, NOS	--	no	No	not reported	--	Upper lobe, lung	released	TCGA-39-5040_diagnosis	No	Upper lobe, lung	2019-04-28T12:03:19.616277-05:00	released	TCGA-39-5040_treatment_1	yes	2019-07-31T19:28:09.044629-05:00
TCGA-43-5670-01A	TCGA-43-5670-11A	7d905f8f-3967-4ea8-96c8-17b1b03fbec3	TCGA-43-5670	TCGA-LUSC	70	-25652	--	2a0d06ff-0829-513d-85dc-3547b246b42a	not hispanic or latino	male	white	released	TCGA-43-5670_demographic	2019-07-31T15:56:30.957498-05:00	Alive	1940	--	25652	--	--	--	--	M0	N0	Stage IIA	T2b	7th	not reported	849	c6bf3849-3dc9-548d-a2d5-d7a07010793d	C34.3	not reported	8070/3	Squamous cell carcinoma, NOS	--	no	No	not reported	--	Lower lobe, lung	released	TCGA-43-5670_diagnosis	No	Lower lobe, lung	2019-04-28T09:11:09.660451-05:00	released	TCGA-43-5670_treatment_1	yes	2019-07-31T15:56:30.957498-05:00
TCGA-43-6143-01A	TCGA-43-6143-11A	a8764401-d2a5-45dd-941d-2ffb2e7a4664	TCGA-43-6143	TCGA-LUSC	70	-25820	--	9062b651-b0f7-5d72-9e18-aac8f50e53f4	not hispanic or latino	male	white	released	TCGA-43-6143_demographic	2019-07-31T19:22:47.294604-05:00	Alive	1940	--	25820	--	--	--	--	M0	N0	Stage IB	T2	7th	not reported	699	324b5de9-d80a-5379-865f-15960e855ce9	C34.3	not reported	8083/3	Basaloid squamous cell carcinoma	--	no	No	not reported	--	Lower lobe, lung	released	TCGA-43-6143_diagnosis	No	Lower lobe, lung	2019-04-28T11:58:54.485154-05:00	released	TCGA-43-6143_treatment_1	yes	2019-07-31T19:22:47.294604-05:00
TCGA-43-6647-01A	TCGA-43-6647-11A	40e928e8-bedd-4b86-81bc-b581bfc897d4	TCGA-43-6647	TCGA-LUSC	69	-25378	--	b2e3fa90-73db-5a38-a7aa-c08a1fe89805	not hispanic or latino	female	white	released	TCGA-43-6647_demographic	2019-07-31T15:17:42.124498-05:00	Alive	1941	--	25378	--	--	--	--	MX	N1	Stage IIB	T2b	7th	not reported	757	72111d22-c35d-58cf-8fe9-4584aa7668aa	C34.3	not reported	8070/3	Squamous cell carcinoma, NOS	--	no	No	not reported	--	Lower lobe, lung	released	TCGA-43-6647_diagnosis	No	Lower lobe, lung	2019-04-28T08:38:12.408183-05:00	released	TCGA-43-6647_treatment_1	yes	2019-07-31T15:17:42.124498-05:00
TCGA-43-6771-01A	TCGA-43-6771-11A	b0818bee-c32c-405c-ba09-956091fbe09b	TCGA-43-6771	TCGA-LUSC	85	-31052	166	0fe9bddf-b62b-5005-8a19-8f1c2017711e	not reported	male	white	released	TCGA-43-6771_demographic	2019-07-31T19:23:20.542615-05:00	Dead	1921	2006	31052	--	--	--	--	MX	N0	Stage IB	T2	6th	not reported	--	bfca0fa2-b940-555f-bf84-75277d70e2cd	C34.1	not reported	8070/3	Squamous cell carcinoma, NOS	--	no	No	not reported	--	Upper lobe, lung	released	TCGA-43-6771_diagnosis	No	Upper lobe, lung	2019-04-28T11:59:21.959939-05:00	released	TCGA-43-6771_treatment_1	no	2019-07-31T19:23:20.542615-05:00
TCGA-43-6773-01A	TCGA-43-6773-11A	a3583ffc-adb9-40f5-8ec5-8a4f6f432220	TCGA-43-6773	TCGA-LUSC	76	-28036	116	d92b508e-e2ae-5f31-b339-f2698f6b0b44	not reported	male	white	released	TCGA-43-6773_demographic	2019-07-31T15:57:51.286035-05:00	Dead	1932	2008	28036	--	--	--	--	MX	N1	Stage IIB	T2	6th	not reported	--	1177e989-e856-5054-8a15-dbebaa55c515	C34.2	not reported	8070/3	Squamous cell carcinoma, NOS	--	no	No	not reported	--	Middle lobe, lung	released	TCGA-43-6773_diagnosis	No	Middle lobe, lung	2019-04-28T09:12:16.427044-05:00	released	TCGA-43-6773_treatment_1	no	2019-07-31T15:57:51.286035-05:00
TCGA-43-7657-01A	TCGA-43-7657-11A	dbece124-c042-4adc-8136-90e7940ee6ad	TCGA-43-7657	TCGA-LUSC	68	-25042	--	ef99209f-e2ed-5a06-b87d-67758c907da6	not hispanic or latino	female	white	released	TCGA-43-7657_demographic	2019-07-31T19:26:31.325468-05:00	Alive	1943	--	25042	--	--	--	--	MX	N0	Stage IA	T1	7th	not reported	236	5883fd80-898d-520b-9499-5ae859adbc1f	C34.1	not reported	8070/3	Squamous cell carcinoma, NOS	--	yes	No	not reported	--	Upper lobe, lung	released	TCGA-43-7657_diagnosis	Not Reported	Upper lobe, lung	2019-04-28T12:01:58.624761-05:00	released	TCGA-43-7657_treatment_1	no	2019-07-31T19:26:31.325468-05:00
TCGA-43-7658-01A	TCGA-43-7658-11A	a6ec75d4-1c90-4527-bfae-aa91d2dae082	TCGA-43-7658	TCGA-LUSC	75	-27734	2378	1cc2fb57-cbc3-58ed-a743-c6959480ae2a	not reported	female	white	released	TCGA-43-7658_demographic	2019-07-31T19:23:05.193357-05:00	Dead	1931	--	27734	--	--	--	--	M0	N0	Stage IA	T1	6th	not reported	2023	64b8312b-1ddb-59b7-b5d3-23d6ee327a8b	C34.1	not reported	8070/3	Squamous cell carcinoma, NOS	--	yes	No	not reported	--	Upper lobe, lung	released	TCGA-43-7658_diagnosis	Not Reported	Upper lobe, lung	2019-04-28T11:59:09.152896-05:00	released	TCGA-43-7658_treatment_1	no	2019-07-31T19:23:05.193357-05:00
TCGA-51-4079-01A	TCGA-51-4079-11A	2f586b38-5be6-4ffa-8a0f-c870fdf3dad3	TCGA-51-4079	TCGA-LUSC	73	-26899	12	4ac59f11-fa27-5aae-8ab9-bc3423786b37	not hispanic or latino	female	black or african american	released	TCGA-51-4079_demographic	2019-07-31T19:16:03.577083-05:00	Dead	1936	2009	26899	--	--	--	--	--	N0	Stage IB	T2	6th	not reported	--	abc46ff1-fc2a-524c-af51-6275bd493100	C34.1	not reported	8070/3	Squamous cell carcinoma, NOS	--	no	No	not reported	--	Upper lobe, lung	released	TCGA-51-4079_diagnosis	No	Upper lobe, lung	2019-04-28T11:53:27.385996-05:00	released	TCGA-51-4079_treatment_1	no	2019-07-31T19:16:03.577083-05:00
TCGA-51-4081-01A	TCGA-51-4081-11A	3f43c83e-c2a2-4224-9da0-0757b9c7d4ca	TCGA-51-4081	TCGA-LUSC	55	-20261	--	73dbdf4f-96e1-5e11-bd6d-0fb1307490d0	not hispanic or latino	male	white	released	TCGA-51-4081_demographic	2019-07-31T19:17:11.922890-05:00	Alive	1954	--	20261	--	--	--	--	M0	N1	Stage IIB	T2a	--	not reported	911	84b42b4d-ccd5-59e5-8a11-d11855990d2a	C34.1	not reported	8070/3	Squamous cell carcinoma, NOS	--	no	No	not reported	--	Upper lobe, lung	released	TCGA-51-4081_diagnosis	No	Upper lobe, lung	2019-04-28T11:54:22.675336-05:00	released	TCGA-51-4081_treatment_1	yes	2019-07-31T19:17:11.922890-05:00
TCGA-56-7222-01A	TCGA-56-7222-11A	3768cf73-e389-449a-bde3-29eb20c9e249	TCGA-56-7222	TCGA-LUSC	60	-22097	562	8e61721d-e800-50b4-a67f-84f9d515ab86	not hispanic or latino	male	white	released	TCGA-56-7222_demographic	2019-07-31T19:16:18.675853-05:00	Dead	1951	--	22097	--	--	--	--	M0	N0	Stage IB	T2a	7th	not reported	13	3b91a0f4-8270-5345-82f8-d929902bc6ea	C34.1	not reported	8070/3	Squamous cell carcinoma, NOS	--	no	No	not reported	--	Upper lobe, lung	released	TCGA-56-7222_diagnosis	No	Upper lobe, lung	2019-04-28T11:53:39.816293-05:00	released	TCGA-56-7222_treatment_1	yes	2019-07-31T19:16:18.675853-05:00
TCGA-56-7579-01A	TCGA-56-7579-11A	1ccd29c1-cf30-4701-9b50-5d34cae2f4b3	TCGA-56-7579	TCGA-LUSC	61	-22632	951	d149aec5-40de-5116-9c52-1da54d7fe0a9	not hispanic or latino	male	white	released	TCGA-56-7579_demographic	2019-07-31T16:11:24.597728-05:00	Dead	1950	--	22632	--	--	--	--	M0	N1	Stage IIIA	T3	7th	not reported	44	f7421b5f-fb49-5d8e-a33c-9de11102aa45	C34.1	not reported	8070/3	Squamous cell carcinoma, NOS	--	no	No	not reported	--	Upper lobe, lung	released	TCGA-56-7579_diagnosis	No	Upper lobe, lung	2019-04-28T09:23:01.555555-05:00	released	TCGA-56-7579_treatment_1	yes	2019-07-31T16:11:24.597728-05:00
TCGA-56-7580-01A	TCGA-56-7580-11A	cf9d5813-da70-4d7f-8185-d29d1b86b578	TCGA-56-7580	TCGA-LUSC	84	-30740	--	a1c61f34-8b07-5375-aae5-59adbdae95e0	not hispanic or latino	male	white	released	TCGA-56-7580_demographic	2019-07-31T19:25:36.393949-05:00	Alive	1927	--	30740	--	--	--	--	M0	N0	Stage IB	T2a	7th	not reported	925	f671f8e1-b2d6-5be6-b355-dc585cd6ad14	C34.3	not reported	8070/3	Squamous cell carcinoma, NOS	--	no	No	not reported	--	Lower lobe, lung	released	TCGA-56-7580_diagnosis	No	Lower lobe, lung	2019-04-28T12:01:13.204671-05:00	released	TCGA-56-7580_treatment_1	no	2019-07-31T19:25:36.393949-05:00
TCGA-56-7582-01A	TCGA-56-7582-11A	b5e2cbda-bbfa-4ef8-a9c4-cb978bef9b23	TCGA-56-7582	TCGA-LUSC	83	-30678	--	fa43f0fc-827c-5679-9b94-477770778c5a	not hispanic or latino	male	white	released	TCGA-56-7582_demographic	2019-07-31T19:23:57.419570-05:00	Alive	1928	--	30678	--	--	--	--	M0	N0	Stage IB	T2a	7th	not reported	601	b27e64b1-55b7-55c8-860d-85e89f0aa603	C34.3	not reported	8070/3	Squamous cell carcinoma, NOS	--	no	No	not reported	--	Lower lobe, lung	released	TCGA-56-7582_diagnosis	No	Lower lobe, lung	2019-04-28T11:59:51.219851-05:00	released	TCGA-56-7582_treatment_1	no	2019-07-31T19:23:57.419570-05:00
TCGA-56-7730-01A	TCGA-56-7730-11A	8bb3ed57-6e48-4c90-bcf2-baf9a843398f	TCGA-56-7730	TCGA-LUSC	73	-26699	198	f90a268b-0340-5c30-9730-b848f5a35db4	not hispanic or latino	male	white	released	TCGA-56-7730_demographic	2019-07-31T19:21:13.764412-05:00	Dead	1938	--	26699	--	--	--	--	M0	N0	Stage IIA	T2b	7th	not reported	6	2572c219-0f65-5e03-8371-e1b013747f1f	C34.1	not reported	8070/3	Squamous cell carcinoma, NOS	--	no	No	not reported	--	Upper lobe, lung	released	TCGA-56-7730_diagnosis	No	Upper lobe, lung	2019-04-28T11:57:38.840085-05:00	released	TCGA-56-7730_treatment_1	yes	2019-07-31T19:21:13.764412-05:00
TCGA-56-7731-01A	TCGA-56-7731-11A	c32e04c5-2760-4a11-a7a9-ded1f4eb3a8c	TCGA-56-7731	TCGA-LUSC	66	-24441	3	93bbffdf-30ab-56fa-9361-ad4f29fb88ef	not hispanic or latino	female	white	released	TCGA-56-7731_demographic	2019-07-31T16:13:50.190321-05:00	Dead	1945	--	24441	--	--	--	--	MX	N0	Stage IB	T2a	7th	not reported	--	4eb7a035-cb07-5cc8-990f-06daa0fe5ee4	C34.1	not reported	8070/3	Squamous cell carcinoma, NOS	--	no	No	not reported	--	Upper lobe, lung	released	TCGA-56-7731_diagnosis	No	Upper lobe, lung	2019-04-28T09:24:58.955749-05:00	released	TCGA-56-7731_treatment_1	no	2019-07-31T16:13:50.190321-05:00
TCGA-56-8082-01A	TCGA-56-8082-11A	0e91d7b5-ce35-4671-ab9f-cfd5369b557c	TCGA-56-8082	TCGA-LUSC	80	-29440	--	ad55db1f-7f3e-5115-9968-78ac9d2883c6	not hispanic or latino	female	white	released	TCGA-56-8082_demographic	2019-07-31T19:13:55.919026-05:00	Alive	1931	--	29440	--	--	--	--	MX	N0	Stage IIA	T2b	7th	not reported	455	503a0cec-359f-51cc-8378-986a01fdb47e	C34.3	not reported	8070/3	Squamous cell carcinoma, NOS	--	no	No	not reported	--	Lower lobe, lung	released	TCGA-56-8082_diagnosis	No	Lower lobe, lung	2019-04-28T11:51:44.333759-05:00	released	TCGA-56-8082_treatment_1	no	2019-07-31T19:13:55.919026-05:00
TCGA-56-8083-01A	TCGA-56-8083-11A	3d5a904a-3834-45bf-9212-c06d46d917f9	TCGA-56-8083	TCGA-LUSC	56	-20696	--	9f28bc52-61f6-52c2-a094-83a6740ec9fe	not hispanic or latino	male	white	released	TCGA-56-8083_demographic	2019-07-31T15:56:40.386871-05:00	Alive	1955	--	20696	--	--	--	--	MX	N0	Stage IB	T2a	7th	not reported	150	6a8bafed-00b7-51b0-8915-73bb15e64bd9	C34.1	not reported	8070/3	Squamous cell carcinoma, NOS	--	no	No	not reported	--	Upper lobe, lung	released	TCGA-56-8083_diagnosis	No	Upper lobe, lung	2019-04-28T09:11:17.185661-05:00	released	TCGA-56-8083_treatment_1	not reported	2019-07-31T15:56:40.386871-05:00
TCGA-56-8201-01A	TCGA-56-8201-11A	2f39441b-e69f-488c-b5d0-cbd88447ad60	TCGA-56-8201	TCGA-LUSC	74	-27211	397	50969ab0-d027-57b3-99ff-ac2fd3e1d0cc	not hispanic or latino	male	white	released	TCGA-56-8201_demographic	2019-07-31T15:50:11.987224-05:00	Dead	1937	--	27211	--	--	--	--	MX	N0	Stage IIB	T3	7th	not reported	28	cd56f329-5cbd-550f-acca-d34a652902ee	C34.1	not reported	8070/3	Squamous cell carcinoma, NOS	--	yes	No	not reported	--	Upper lobe, lung	released	TCGA-56-8201_diagnosis	No	Upper lobe, lung	2019-04-28T09:05:56.628830-05:00	released	TCGA-56-8201_treatment_1	no	2019-07-31T15:50:11.987224-05:00
TCGA-56-8309-01A	TCGA-56-8309-11A	fa019da0-068c-4d28-a8f6-28b8e79f3a5a	TCGA-56-8309	TCGA-LUSC	66	-24382	--	d69d7214-d3c9-5ede-9161-2cb55dfec019	not hispanic or latino	male	white	released	TCGA-56-8309_demographic	2019-07-31T19:28:50.385881-05:00	Alive	1946	--	24382	--	--	--	--	MX	N0	Stage IA	T1b	7th	not reported	428	6e5c835e-1f30-5d89-b44a-57841530eabd	C34.3	not reported	8070/3	Squamous cell carcinoma, NOS	--	no	No	not reported	--	Lower lobe, lung	released	TCGA-56-8309_diagnosis	No	Lower lobe, lung	2019-04-28T12:03:53.195541-05:00	released	TCGA-56-8309_treatment_1	no	2019-07-31T19:28:50.385881-05:00
TCGA-56-8623-01A	TCGA-56-8623-11A	513c5f34-dc6e-4caa-81cc-907fd6a825b1	TCGA-56-8623	TCGA-LUSC	71	-26231	692	d35c64ad-a2a7-5b30-a80f-1f8bdd048b3a	not hispanic or latino	male	white	released	TCGA-56-8623_demographic	2019-07-31T19:18:10.343306-05:00	Dead	1941	--	26231	--	--	--	--	MX	N0	Stage IB	T2a	7th	not reported	6	8af248fa-1faf-55b1-a02b-d308fce18868	C34.1	not reported	8070/3	Squamous cell carcinoma, NOS	--	no	No	not reported	--	Upper lobe, lung	released	TCGA-56-8623_diagnosis	No	Upper lobe, lung	2019-04-28T11:55:08.171633-05:00	released	TCGA-56-8623_treatment_1	no	2019-07-31T19:18:10.343306-05:00
TCGA-58-8386-01A	TCGA-58-8386-11A	14313474-376f-4606-9ed9-25ed2acff411	TCGA-58-8386	TCGA-LUSC	75	-27455	1	7cd1ed08-7ce6-5bb9-9943-857a824f6860	not reported	male	not reported	released	TCGA-58-8386_demographic	2019-07-31T19:14:30.808266-05:00	Dead	1933	2008	27455	--	--	--	--	M1	NX	Stage IV	T3	6th	not reported	--	911886c6-6bbd-5bc5-bf9a-8b24b60d1b06	C34.1	not reported	8070/3	Squamous cell carcinoma, NOS	--	no	No	not reported	--	Upper lobe, lung	released	TCGA-58-8386_diagnosis	No	Upper lobe, lung	2019-04-28T11:52:11.584516-05:00	released	TCGA-58-8386_treatment_1	no	2019-07-31T19:14:30.808266-05:00
TCGA-60-2709-01A	TCGA-60-2709-11A	4718e180-c166-4826-b5a1-945f4a56eb16	TCGA-60-2709	TCGA-LUSC	69	-25453	--	781e077d-55fb-5c1f-a3cf-31335cf4468a	not hispanic or latino	male	black or african american	released	TCGA-60-2709_demographic	2019-07-31T19:17:47.695431-05:00	Alive	1935	--	25453	--	--	--	--	MX	N0	Stage IB	T2	6th	not reported	1505	9b2c3c61-f8ea-51d0-93f1-5da6f1f3902a	C34.1	not reported	8070/3	Squamous cell carcinoma, NOS	--	no	No	not reported	--	Upper lobe, lung	released	TCGA-60-2709_diagnosis	No	Upper lobe, lung	2019-04-28T11:54:51.140962-05:00	released	TCGA-60-2709_treatment_1	no	2019-07-31T19:17:47.695431-05:00
TCGA-77-7138-01A	TCGA-77-7138-11A	dea2269f-7e15-4ea1-88a4-2314a819c731	TCGA-77-7138	TCGA-LUSC	67	-24594	340	68f54ed5-e48f-57ff-9c96-3a435d210e73	not reported	male	not reported	released	TCGA-77-7138_demographic	2019-07-31T15:54:19.202228-05:00	Dead	1932	1999	24594	--	--	--	--	M0	N0	Stage IB	T2	6th	not reported	--	618232ba-50db-538c-9ffd-a3fa1129608b	C34.3	not reported	8070/3	Squamous cell carcinoma, NOS	--	no	No	not reported	--	Lower lobe, lung	released	TCGA-77-7138_diagnosis	No	Lower lobe, lung	2019-04-28T09:09:21.870260-05:00	released	TCGA-77-7138_treatment_1	no	2019-07-31T15:54:19.202228-05:00
TCGA-77-7142-01A	TCGA-77-7142-11A	37a0ab12-44af-4815-b7cc-961d44851470	TCGA-77-7142	TCGA-LUSC	59	-21796	--	48b56430-3475-5825-95b1-b81dcadd5021	not reported	female	white	released	TCGA-77-7142_demographic	2019-07-31T19:16:34.326811-05:00	Alive	1948	--	21796	--	--	--	--	M0	N0	Stage IB	T2	6th	not reported	2227	e891e60f-9a80-5f24-bc40-9296fae4cdff	C34.1	not reported	8070/3	Squamous cell carcinoma, NOS	--	no	No	not reported	--	Upper lobe, lung	released	TCGA-77-7142_diagnosis	No	Upper lobe, lung	2019-04-28T11:53:53.734236-05:00	released	TCGA-77-7142_treatment_1	no	2019-07-31T19:16:34.326811-05:00
TCGA-77-7335-01A	TCGA-77-7335-11A	b206617b-90a7-4467-b2ba-2000b2c6992d	TCGA-77-7335	TCGA-LUSC	62	-22863	2133	de28d9c0-88d7-5326-a561-02e916971b45	not reported	female	white	released	TCGA-77-7335_demographic	2019-07-31T19:23:51.330667-05:00	Dead	1934	2001	22863	--	--	--	--	M0	N2	Stage IIIB	T4	6th	not reported	--	057ae056-aa58-50db-890f-619649cef918	C34.9	not reported	8071/3	Squamous cell carcinoma, keratinizing, NOS	--	no	No	not reported	--	Lung, NOS	released	TCGA-77-7335_diagnosis	No	Lung, NOS	2019-04-28T11:59:46.373728-05:00	released	TCGA-77-7335_treatment_1	no	2019-07-31T19:23:51.330667-05:00
TCGA-77-7337-01A	TCGA-77-7337-11A	cdab8ae1-d0e5-4a85-901e-2b05c63fa2b9	TCGA-77-7337	TCGA-LUSC	65	-24065	3253	0469d932-6b85-597d-90a8-81c413d15437	not reported	male	white	released	TCGA-77-7337_demographic	2019-07-31T19:25:20.546148-05:00	Dead	1935	2008	24065	--	--	--	--	M0	N1	Stage IIB	T2	6th	not reported	--	7f55cd6f-a4ab-5fb5-99a9-dc83bac3a373	C34.9	not reported	8070/3	Squamous cell carcinoma, NOS	--	no	No	not reported	--	Lung, NOS	released	TCGA-77-7337_diagnosis	No	Lung, NOS	2019-04-28T12:01:01.203748-05:00	released	TCGA-77-7337_treatment_1	no	2019-07-31T19:25:20.546148-05:00
TCGA-77-7338-01A	TCGA-77-7338-11A	03016c31-a2eb-4a04-9e98-f10e0c64fe9e	TCGA-77-7338	TCGA-LUSC	64	-23480	5	9d22cc81-376c-59c2-95ca-d3db34e95b49	not reported	male	white	released	TCGA-77-7338_demographic	2019-07-31T19:13:26.778536-05:00	Dead	1931	1995	23480	--	--	--	--	M0	N0	Stage IB	T2	6th	not reported	--	112ad8e5-8855-5619-b28a-435ab6914f63	C34.1	not reported	8070/3	Squamous cell carcinoma, NOS	--	no	No	not reported	--	Upper lobe, lung	released	TCGA-77-7338_diagnosis	No	Upper lobe, lung	2019-04-28T11:51:20.628467-05:00	released	TCGA-77-7338_treatment_1	no	2019-07-31T19:13:26.778536-05:00
TCGA-77-8007-01A	TCGA-77-8007-11A	c7b23a5a-c49a-4426-bd4e-b191f4227ac6	TCGA-77-8007	TCGA-LUSC	68	-25102	198	26f60de3-b9c7-5692-bb67-70be44b4ce4a	not reported	male	not reported	released	TCGA-77-8007_demographic	2019-07-31T19:25:05.882702-05:00	Dead	1933	2001	25102	--	--	--	--	M0	N1	Stage IIB	T2	6th	not reported	--	8df45c17-8d7b-53ff-847c-2a6f190ce128	C34.1	not reported	8070/3	Squamous cell carcinoma, NOS	--	no	No	not reported	--	Upper lobe, lung	released	TCGA-77-8007_diagnosis	No	Upper lobe, lung	2019-04-28T12:00:49.281621-05:00	released	TCGA-77-8007_treatment_1	not reported	2019-07-31T19:25:05.882702-05:00
TCGA-77-8008-01A	TCGA-77-8008-11A	43ea8913-abfe-495d-a909-d57da13d1a27	TCGA-77-8008	TCGA-LUSC	68	-24948	2639	0670e81e-8954-5b41-b1d4-14212f988701	not reported	male	not reported	released	TCGA-77-8008_demographic	2019-07-31T19:17:28.992469-05:00	Dead	1933	2008	24948	--	--	--	--	M0	N0	Stage IB	T2	6th	not reported	--	ba5ef89e-a461-5f7b-bc44-2ce6d2df39e4	C34.3	not reported	8071/3	Squamous cell carcinoma, keratinizing, NOS	--	no	No	not reported	--	Lower lobe, lung	released	TCGA-77-8008_diagnosis	No	Lower lobe, lung	2019-04-28T11:54:35.305354-05:00	released	TCGA-77-8008_treatment_1	no	2019-07-31T19:17:28.992469-05:00
TCGA-85-7710-01A	TCGA-85-7710-11A	9f55bb37-4211-4e91-88ea-7b1d4f286598	TCGA-85-7710	TCGA-LUSC	59	-21790	--	b0ab4d12-5462-5675-a5f7-3375f69f76f5	not hispanic or latino	female	white	released	TCGA-85-7710_demographic	2019-07-31T16:14:40.534104-05:00	Alive	1952	--	21790	--	--	--	--	M0	N0	Stage IA	T1b	7th	not reported	42	48428d22-12af-519a-9def-71f454eb9a62	C34.1	not reported	8070/3	Squamous cell carcinoma, NOS	--	no	No	not reported	--	Upper lobe, lung	released	TCGA-85-7710_diagnosis	No	Upper lobe, lung	2019-04-28T09:25:38.922678-05:00	released	TCGA-85-7710_treatment_1	no	2019-07-31T16:14:40.534104-05:00
TCGA-90-6837-01A	TCGA-90-6837-11A	0e515ab8-99f9-43d9-a621-8fe9ede828ec	TCGA-90-6837	TCGA-LUSC	64	-23511	--	91ca1eda-e9bc-5c7e-a4c6-ca3d98c4bffd	not hispanic or latino	male	white	released	TCGA-90-6837_demographic	2019-07-31T15:51:04.681956-05:00	Alive	1947	--	23511	--	--	--	--	MX	N0	Stage IIB	T3	7th	not reported	758	8613e60f-298c-5875-b2be-26eeac35ceb7	C34.8	not reported	8070/3	Squamous cell carcinoma, NOS	--	no	No	not reported	--	Overlapping lesion of lung	released	TCGA-90-6837_diagnosis	No	Overlapping lesion of lung	2019-04-28T09:06:39.733261-05:00	released	TCGA-90-6837_treatment_1	yes	2019-07-31T15:51:04.681956-05:00
TCGA-90-7767-01A	TCGA-90-7767-11A	9dff11cd-0784-4a60-9c77-43f8957d3dfa	TCGA-90-7767	TCGA-LUSC	56	-20534	--	dd58e402-9f8d-5dbf-a1fe-fbf60fd9b9ae	not hispanic or latino	male	white	released	TCGA-90-7767_demographic	2019-07-31T16:14:46.546348-05:00	Alive	1955	--	20534	--	--	--	--	MX	N1	Stage IIB	T2b	7th	not reported	89	56cd1922-3f13-5502-96e7-0c70eab755cb	C34.1	not reported	8070/3	Squamous cell carcinoma, NOS	--	no	No	not reported	--	Upper lobe, lung	released	TCGA-90-7767_diagnosis	No	Upper lobe, lung	2019-04-28T09:25:43.940569-05:00	released	TCGA-90-7767_treatment_1	not reported	2019-07-31T16:14:46.546348-05:00
TCGA-92-7340-01A	TCGA-92-7340-11A	86b165c2-d0e6-4a4f-84ed-aa95e3133627	TCGA-92-7340	TCGA-LUSC	45	-16447	--	7694d341-9786-5c07-8f12-6b63e0719e66	not hispanic or latino	female	white	released	TCGA-92-7340_demographic	2019-07-31T15:49:14.878913-05:00	Alive	1966	--	16447	--	--	--	--	MX	N1	Stage IIA	T2a	7th	not reported	82	a69abbc3-0df1-5e03-a5ad-41667c43f3ee	C34.1	not reported	8070/3	Squamous cell carcinoma, NOS	--	no	No	not reported	--	Upper lobe, lung	released	TCGA-92-7340_diagnosis	No	Upper lobe, lung	2019-04-28T09:05:11.597800-05:00	released	TCGA-92-7340_treatment_1	yes	2019-07-31T15:49:14.878913-05:00
[truncated: 4 more columns]

## Sheet: Table S7
Table S7: Clinical data for Stomach samples
Control	Tumor	case_id	submitter_id	project_id	age_at_index	days_to_birth	days_to_death	demographic_id	ethnicity	gender	race	state	submitter_id	updated_datetime	vital_status	year_of_birth	year_of_death	age_at_diagnosis	ajcc_clinical_m	ajcc_clinical_n	ajcc_clinical_stage	ajcc_clinical_t	ajcc_pathologic_m	ajcc_pathologic_n	ajcc_pathologic_stage	ajcc_pathologic_t	ajcc_staging_system_edition	classification_of_tumor	days_to_last_follow_up	diagnosis_id	icd_10_code	last_known_disease_status	morphology	primary_diagnosis	primary_gleason_grade	prior_malignancy	prior_treatment	progression_or_recurrence	secondary_gleason_grade	site_of_resection_or_biopsy	state	submitter_id	synchronous_malignancy	tissue_or_organ_of_origin	created_datetime	state	submitter_id	treatment_or_therapy	updated_datetime
TCGA-HU-A4GH-11A	TCGA-HU-A4GH-01A	d9424178-9cb4-4bfb-9814-ba1afe7ad954	TCGA-HU-A4GH	TCGA-STAD	75	-27473	--	df071ea1-2a5d-5ff6-9a66-423da7ef469e	not hispanic or latino	male	asian	released	TCGA-HU-A4GH_demographic	2019-08-01T00:14:13.202744-05:00	Alive	1936	--	27473	--	--	--	--	M0	N0	Stage IA	T1b	7th	not reported	358	74bb5257-2808-50d6-929f-b11b0f161368	C16.2	not reported	8211/3	Tubular adenocarcinoma	--	no	No	not reported	--	Body of stomach	released	TCGA-HU-A4GH_diagnosis	No	Body of stomach	2019-04-28T15:53:54.175847-05:00	released	TCGA-HU-A4GH_treatment_1	no	2019-08-01T00:14:13.202744-05:00
TCGA-IN-AB1V-11A	TCGA-IN-AB1V-01A	ddcc73bf-b10f-4fab-96d4-3077947fcd2d	TCGA-IN-AB1V	TCGA-STAD	63	-23030	--	707c77c9-6879-5f07-add8-f4da545fc09d	not hispanic or latino	male	white	released	TCGA-IN-AB1V_demographic	2019-08-01T00:06:52.869564-05:00	Alive	1950	--	23030	--	--	--	--	M0	N0	Stage IA	T1b	7th	not reported	479	128eb7ed-f1b5-5ca2-8c4d-202638e17ff0	C16.0	not reported	8140/3	Adenocarcinoma, NOS	--	no	No	not reported	--	Cardia, NOS	released	TCGA-IN-AB1V_diagnosis	No	Cardia, NOS	2019-04-28T15:48:04.893438-05:00	released	TCGA-IN-AB1V_treatment_1	no	2019-08-01T00:06:52.869564-05:00
TCGA-CG-5720-11A	TCGA-CG-5720-01A	7c9ea4fa-4cbc-4941-945a-e531e1d48304	TCGA-CG-5720	TCGA-STAD	71	-26176	30	89bbbd0f-2f8e-557d-ae65-3c67293c6735	not reported	male	not reported	released	TCGA-CG-5720_demographic	2019-08-01T00:01:20.469680-05:00	Dead	1932	2003	26176	--	--	--	--	M0	N0	Stage IB	T2	5th	not reported	--	708d2d87-2358-566a-abe7-26093ce9fa64	C16.0	not reported	8140/3	Adenocarcinoma, NOS	--	no	No	not reported	--	Cardia, NOS	released	TCGA-CG-5720_diagnosis	No	Cardia, NOS	2019-04-28T15:43:32.365133-05:00	released	TCGA-CG-5720_treatment_1	not reported	2019-08-01T00:01:20.469680-05:00
TCGA-FP-7735-11A	TCGA-FP-7735-01A	1d43af3c-4279-4aed-9ced-ce3896a48ae0	TCGA-FP-7735	TCGA-STAD	77	-28232	106	177c0ca0-606a-5804-aff9-2a149a940a76	not hispanic or latino	male	black or african american	released	TCGA-FP-7735_demographic	2019-07-31T23:55:20.417535-05:00	Dead	1934	--	28232	--	--	--	--	MX	N0	Stage IB	T2	7th	not reported	12	7d6f0f51-5690-5dcb-9d0d-9e92282af270	C16.0	not reported	8140/3	Adenocarcinoma, NOS	--	no	No	not reported	--	Cardia, NOS	released	TCGA-FP-7735_diagnosis	No	Cardia, NOS	2019-04-28T15:38:46.317129-05:00	released	TCGA-FP-7735_treatment_1	no	2019-07-31T23:55:20.417535-05:00
TCGA-BR-7704-11A	TCGA-BR-7704-01A	9ef7582b-d4c1-4036-a1ed-ef65aa46fc60	TCGA-BR-7704	TCGA-STAD	69	-25300	--	1c2ed622-f115-5639-880a-923fc57c30a6	not hispanic or latino	female	white	released	TCGA-BR-7704_demographic	2019-08-01T00:12:47.132332-05:00	Alive	1942	--	25300	--	--	--	--	M0	N0	Stage II	T3	7th	not reported	1072	7532b2e6-7add-515f-a530-9d59b87a4fab	C16.2	not reported	8144/3	Adenocarcinoma, intestinal type	--	no	No	not reported	--	Body of stomach	released	TCGA-BR-7704_diagnosis	No	Body of stomach	2019-04-28T15:52:49.326357-05:00	released	TCGA-BR-7704_treatment_1	no	2019-08-01T00:12:47.132332-05:00
TCGA-BR-6453-11A	TCGA-BR-6453-01A	ae633e83-303f-4a90-ac3b-34458fd9beef	TCGA-BR-6453	TCGA-STAD	54	-20061	--	092cd850-4e65-5783-b599-31b292bf527a	not hispanic or latino	male	white	released	TCGA-BR-6453_demographic	2019-08-01T00:04:27.577301-05:00	Alive	1957	--	20061	--	--	--	--	M0	N1	Stage IIA	T2	7th	not reported	485	e1765c7d-06d1-5a68-8409-c641538d6466	C16.2	not reported	8140/3	Adenocarcinoma, NOS	--	no	No	not reported	--	Body of stomach	released	TCGA-BR-6453_diagnosis	No	Body of stomach	2019-04-28T15:46:08.647313-05:00	released	TCGA-BR-6453_treatment_1	no	2019-08-01T00:04:27.577301-05:00
TCGA-BR-6454-11A	TCGA-BR-6454-01A	ac2cbce4-4ba8-42c9-ac61-70f42995588e	TCGA-BR-6454	TCGA-STAD	58	-21501	--	d08edfba-4731-5128-88a4-c6ee61b37ac0	not hispanic or latino	male	white	released	TCGA-BR-6454_demographic	2019-08-01T00:04:14.694134-05:00	Alive	1953	--	21501	--	--	--	--	M0	N0	Stage IIA	T3	7th	not reported	--	d4ec2698-2e1b-5858-90db-d9c97a196bd7	C16.0	not reported	8140/3	Adenocarcinoma, NOS	--	no	No	not reported	--	Cardia, NOS	released	TCGA-BR-6454_diagnosis	No	Cardia, NOS	2019-04-28T15:45:59.011591-05:00	released	TCGA-BR-6454_treatment_1	not reported	2019-08-01T00:04:14.694134-05:00
TCGA-BR-6457-11A	TCGA-BR-6457-01A	05ce16d4-a999-491a-91ad-9449a57228ff	TCGA-BR-6457	TCGA-STAD	69	-25396	--	88b09a12-922a-54f8-a064-febd24ff70b7	not hispanic or latino	male	white	released	TCGA-BR-6457_demographic	2019-07-31T23:53:47.193538-05:00	Alive	1942	--	25396	--	--	--	--	M0	N0	Stage IIA	T3	7th	not reported	416	887aa11a-4310-5c7a-a948-d42c674abf52	C16.2	not reported	8140/3	Adenocarcinoma, NOS	--	no	No	not reported	--	Body of stomach	released	TCGA-BR-6457_diagnosis	No	Body of stomach	2019-04-28T15:37:31.757189-05:00	released	TCGA-BR-6457_treatment_1	yes	2019-07-31T23:53:47.193538-05:00
TCGA-BR-7715-11A	TCGA-BR-7715-01A	69704642-ba65-4a45-8f13-95d847185045	TCGA-BR-7715	TCGA-STAD	65	-23861	--	cf32a145-9aec-5976-ade4-bf6868d82da7	not hispanic or latino	male	white	released	TCGA-BR-7715_demographic	2019-08-01T00:11:29.822500-05:00	Alive	1946	--	23861	--	--	--	--	M0	N0	Stage IIA	T3	7th	not reported	1023	f16c8c84-ee53-590f-9c43-ba03d3d839c6	C16.2	not reported	8140/3	Adenocarcinoma, NOS	--	no	No	not reported	--	Body of stomach	released	TCGA-BR-7715_diagnosis	No	Body of stomach	2019-04-28T15:51:46.317020-05:00	released	TCGA-BR-7715_treatment_1	no	2019-08-01T00:11:29.822500-05:00
TCGA-HU-A4GP-11A	TCGA-HU-A4GP-01A	c46ff2bb-bdd0-48cd-b2ae-7ef421b4b91a	TCGA-HU-A4GP	TCGA-STAD	62	-22711	--	70af8bd0-09ee-543b-870d-d4152ab9115f	not hispanic or latino	female	asian	released	TCGA-HU-A4GP_demographic	2019-08-01T00:13:50.894504-05:00	Alive	1949	--	22711	--	--	--	--	M0	N1	Stage IIA	T2	7th	not reported	273	7ba6e055-abc5-526d-afae-0eeb16396298	C16.3	not reported	8145/3	Carcinoma, diffuse type	--	no	No	not reported	--	Gastric antrum	released	TCGA-HU-A4GP_diagnosis	No	Gastric antrum	2019-04-28T15:53:37.428386-05:00	released	TCGA-HU-A4GP_treatment_1	yes	2019-08-01T00:13:50.894504-05:00
TCGA-IN-AB1X-11A	TCGA-IN-AB1X-01A	1e5a3796-6249-4a91-9fc8-0c273e337f29	TCGA-IN-AB1X	TCGA-STAD	78	-28493	--	f05930b4-57cf-57b3-abe7-d7dbd4b4b316	not hispanic or latino	female	white	released	TCGA-IN-AB1X_demographic	2019-08-01T00:10:07.018516-05:00	Alive	1935	--	28493	--	--	--	--	M0	N0	Stage IIA	T3	7th	not reported	411	cb66a8e5-62be-5619-a200-f85119146405	C16.0	not reported	8140/3	Adenocarcinoma, NOS	--	no	No	not reported	--	Cardia, NOS	released	TCGA-IN-AB1X_diagnosis	No	Cardia, NOS	2019-04-28T15:50:40.082326-05:00	released	TCGA-IN-AB1X_treatment_1	yes	2019-08-01T00:10:07.018516-05:00
TCGA-BR-7716-11A	TCGA-BR-7716-01A	ca21c55f-45a7-42af-be07-430990d5445b	TCGA-BR-7716	TCGA-STAD	62	-22829	--	32805544-bfa4-5479-827b-31757eec93a3	not hispanic or latino	female	white	released	TCGA-BR-7716_demographic	2019-08-01T00:13:54.055266-05:00	Alive	1949	--	22829	--	--	--	--	M0	N1	Stage IIB	T3	7th	not reported	1210	1361ef7c-1ecf-553c-ac5d-d0d2af1fb99f	C16.2	not reported	8140/3	Adenocarcinoma, NOS	--	no	No	not reported	--	Body of stomach	released	TCGA-BR-7716_diagnosis	No	Body of stomach	2019-04-28T15:53:39.915216-05:00	released	TCGA-BR-7716_treatment_1	no	2019-08-01T00:13:54.055266-05:00
TCGA-BR-7851-11A	TCGA-BR-7851-01A	08c73b36-ede5-4136-b73b-0e964d432f89	TCGA-BR-7851	TCGA-STAD	74	-27091	--	043f3e85-b4ca-54dc-82a1-5f1dac2c297d	not hispanic or latino	male	white	released	TCGA-BR-7851_demographic	2019-07-31T23:53:53.598357-05:00	Dead	1937	--	27091	--	--	--	--	M0	N0	Stage IIB	T4a	7th	not reported	574	92e537fd-65d9-5e46-b617-369ffab18fd8	C16.2	not reported	8144/3	Adenocarcinoma, intestinal type	--	no	No	not reported	--	Body of stomach	released	TCGA-BR-7851_diagnosis	No	Body of stomach	2019-04-28T15:37:36.684644-05:00	released	TCGA-BR-7851_treatment_1	no	2019-07-31T23:53:53.598357-05:00
TCGA-BR-8060-11A	TCGA-BR-8060-01A	23ef21a0-3695-4ca2-99e2-274805f11892	TCGA-BR-8060	TCGA-STAD	75	-27561	348	01883f53-4298-5181-819d-ad75c0724ecc	not hispanic or latino	female	white	released	TCGA-BR-8060_demographic	2019-07-31T23:55:36.133925-05:00	Dead	1936	--	27561	--	--	--	--	M0	N2	Stage IIB	T2	7th	not reported	40	bb4672f9-7328-5617-8803-4dc923d87dc3	C16.0	not reported	8140/3	Adenocarcinoma, NOS	--	no	No	not reported	--	Cardia, NOS	released	TCGA-BR-8060_diagnosis	No	Cardia, NOS	2019-04-28T15:38:58.493235-05:00	released	TCGA-BR-8060_treatment_1	no	2019-07-31T23:55:36.133925-05:00
TCGA-FP-7829-11A	TCGA-FP-7829-01A	45aacbb4-0fd8-431c-a57b-279ea57a19fc	TCGA-FP-7829	TCGA-STAD	69	-25534	--	afdb2693-6997-582a-a166-cef4923f20b0	not hispanic or latino	male	white	released	TCGA-FP-7829_demographic	2019-08-01T00:11:05.484662-05:00	Alive	1942	--	25534	--	--	--	--	M0	N1	Stage IIB	T3	7th	not reported	594	9e88408b-f8ed-5492-83a8-7e22671b86f1	C16.0	not reported	8480/3	Mucinous adenocarcinoma	--	no	No	not reported	--	Cardia, NOS	released	TCGA-FP-7829_diagnosis	No	Cardia, NOS	2019-04-28T15:51:26.687739-05:00	released	TCGA-FP-7829_treatment_1	yes	2019-08-01T00:11:05.484662-05:00
TCGA-HU-A4HB-11A	TCGA-HU-A4HB-01A	36e36773-1d03-4ed0-ae31-1c0ca55577a4	TCGA-HU-A4HB	TCGA-STAD	68	-25131	477	f335a230-c5f5-5494-87b6-0cba79a58038	not hispanic or latino	male	asian	released	TCGA-HU-A4HB_demographic	2019-08-01T00:10:47.133735-05:00	Dead	1944	--	25131	--	--	--	--	M0	N2	Stage IIB	T2	7th	not reported	268	7da24584-bd21-5929-b980-05f6214e096f	C16.3	not reported	8145/3	Carcinoma, diffuse type	--	no	No	not reported	--	Gastric antrum	released	TCGA-HU-A4HB_diagnosis	No	Gastric antrum	2019-04-28T15:51:12.226139-05:00	released	TCGA-HU-A4HB_treatment_1	yes	2019-08-01T00:10:47.133735-05:00
TCGA-IN-7806-11A	TCGA-IN-7806-01A	87c217d4-66f4-46ca-8244-7856ce658fd3	TCGA-IN-7806	TCGA-STAD	50	-18404	--	6fb33568-2714-5a88-9a67-9466656b70be	not hispanic or latino	male	white	released	TCGA-IN-7806_demographic	2019-08-01T00:12:25.010015-05:00	Alive	1961	--	18404	--	--	--	--	M0	N1	Stage IIB	T3	7th	not reported	1106	133661a7-e0b7-519c-aa64-36a6b665f44e	C16.0	not reported	8145/3	Carcinoma, diffuse type	--	no	No	not reported	--	Cardia, NOS	released	TCGA-IN-7806_diagnosis	No	Cardia, NOS	2019-04-28T15:52:31.564987-05:00	released	TCGA-IN-7806_treatment_1	yes	2019-08-01T00:12:25.010015-05:00
TCGA-IN-8663-11A	TCGA-IN-8663-01A	d5550422-dc4b-4ebf-acb5-aa5243fff49f	TCGA-IN-8663	TCGA-STAD	68	-25172	103	e5afe2bd-5921-52ab-aea6-a40a928ea0be	not hispanic or latino	male	white	released	TCGA-IN-8663_demographic	2019-08-01T00:06:27.984288-05:00	Dead	1943	2011	25172	--	--	--	--	M0	N2	Stage IIB	T2	7th	not reported	--	a053a488-e089-5f88-8ed2-71c38264336a	C16.0	not reported	8140/3	Adenocarcinoma, NOS	--	no	No	not reported	--	Cardia, NOS	released	TCGA-IN-8663_diagnosis	No	Cardia, NOS	2019-04-28T15:47:45.168079-05:00	released	TCGA-IN-8663_treatment_1	no	2019-08-01T00:06:27.984288-05:00
TCGA-BR-6802-11A	TCGA-BR-6802-01A	7c831a1d-3253-4af4-a0ff-7fe9ff9af1ce	TCGA-BR-6802	TCGA-STAD	65	-23915	--	f60f8471-1ec8-5867-9ca6-d988ab00a1b6	not hispanic or latino	male	white	released	TCGA-BR-6802_demographic	2019-08-01T00:01:17.159941-05:00	Alive	1946	--	23915	--	--	--	--	M0	N2	Stage IIIA	T3	7th	not reported	940	b9fb7675-3ff0-5830-87b9-4253bb6369ed	C16.2	not reported	8140/3	Adenocarcinoma, NOS	--	no	No	not reported	--	Body of stomach	released	TCGA-BR-6802_diagnosis	No	Body of stomach	2019-04-28T15:43:29.996909-05:00	released	TCGA-BR-6802_treatment_1	yes	2019-08-01T00:01:17.159941-05:00
TCGA-CG-5734-11A	TCGA-CG-5734-01A	2a227292-c73d-45fc-ab68-cdfaf7aef9e7	TCGA-CG-5734	TCGA-STAD	68	-25079	243	08e2a7df-efcb-51e0-a3c8-79c904da9e03	not reported	male	not reported	released	TCGA-CG-5734_demographic	2019-07-31T23:56:09.841231-05:00	Dead	1937	2005	25079	--	--	--	--	M0	N1	Stage IIIA	T3	5th	not reported	--	fca66ed6-52d9-5ac9-8f60-6cd4e7b95bac	C16.2	not reported	8144/3	Adenocarcinoma, intestinal type	--	no	No	not reported	--	Body of stomach	released	TCGA-CG-5734_diagnosis	No	Body of stomach	2019-04-28T15:39:25.556970-05:00	released	TCGA-CG-5734_treatment_1	not reported	2019-07-31T23:56:09.841231-05:00
TCGA-HU-A4GY-11A	TCGA-HU-A4GY-01A	41327aac-1228-435a-8de5-b26886bdbce0	TCGA-HU-A4GY	TCGA-STAD	76	-28113	--	e1b0468f-e92e-5852-b6f6-cf6c41d46736	not hispanic or latino	female	asian	released	TCGA-HU-A4GY_demographic	2019-07-31T23:57:50.549870-05:00	Alive	1936	--	28113	--	--	--	--	M0	N1	Stage IIIA	T4	7th	not reported	8	84c4c963-77c5-5919-b2e8-e84caad4867c	C16.3	not reported	8145/3	Carcinoma, diffuse type	--	no	No	not reported	--	Gastric antrum	released	TCGA-HU-A4GY_diagnosis	No	Gastric antrum	2019-04-28T15:40:46.107493-05:00	released	TCGA-HU-A4GY_treatment_1	no	2019-07-31T23:57:50.549870-05:00
TCGA-HU-A4GC-11A	TCGA-HU-A4GC-01A	13e5a0ad-6d0c-4fb4-bf62-325f5c8ed329	TCGA-HU-A4GC	TCGA-STAD	74	-27267	--	cc6af6ec-c89f-5908-bab7-5a0500bff2ed	not hispanic or latino	male	asian	released	TCGA-HU-A4GC_demographic	2019-08-01T00:09:29.559697-05:00	Alive	1937	--	27267	--	--	--	--	M0	N2	Stage IIIB	T4a	7th	not reported	99	c051e0ed-6fad-5e4f-9719-31927850b42f	C16.3	not reported	8145/3	Carcinoma, diffuse type	--	no	No	not reported	--	Gastric antrum	released	TCGA-HU-A4GC_diagnosis	No	Gastric antrum	2019-04-28T15:50:09.857261-05:00	released	TCGA-HU-A4GC_treatment_1	no	2019-08-01T00:09:29.559697-05:00
TCGA-IP-7968-11A	TCGA-IP-7968-01A	faf5f1e3-9f7d-4a9d-a005-6cad5e4becf7	TCGA-IP-7968	TCGA-STAD	74	-27114	--	84dfaf8b-083d-504d-b8c2-73ccf1bd6e2a	not hispanic or latino	male	white	released	TCGA-IP-7968_demographic	2019-08-01T00:08:43.375931-05:00	Alive	1937	--	27114	--	--	--	--	MX	N2	Stage IIIB	T3	7th	not reported	77	b5aeea34-e8b3-5573-844a-3242d3ba528d	C16.0	not reported	8140/3	Adenocarcinoma, NOS	--	no	No	not reported	--	Cardia, NOS	released	TCGA-IP-7968_diagnosis	No	Cardia, NOS	2019-04-28T15:49:32.638355-05:00	released	TCGA-IP-7968_treatment_1	not reported	2019-08-01T00:08:43.375931-05:00
TCGA-BR-7717-11A	TCGA-BR-7717-01A	93a337ae-2bd3-4464-b38f-93dff92d3fde	TCGA-BR-7717	TCGA-STAD	63	-23102	552	1ab4ac76-f648-5e93-86ca-9261182c3dd1	not hispanic or latino	male	white	released	TCGA-BR-7717_demographic	2019-08-01T00:12:34.844729-05:00	Dead	1948	--	23102	--	--	--	--	M0	N1	Stage IV	T4	6th	not reported	21	7f540a25-9635-5030-9830-818d7c46ec50	C16.0	not reported	8140/3	Adenocarcinoma, NOS	--	no	No	not reported	--	Cardia, NOS	released	TCGA-BR-7717_diagnosis	No	Cardia, NOS	2019-04-28T15:52:39.238620-05:00	released	TCGA-BR-7717_treatment_1	no	2019-08-01T00:12:34.844729-05:00
TCGA-CG-5721-11A	TCGA-CG-5721-01A	588abaea-ab16-42f4-9457-5901ee791b5f	TCGA-CG-5721	TCGA-STAD	58	-21244	--	4b1e74b2-81b4-53bc-80f5-b18faa94f07f	not reported	male	not reported	released	TCGA-CG-5721_demographic	2019-07-31T23:59:13.580516-05:00	Alive	1947	--	21244	--	--	--	--	M0	N1	Stage IV	T4	5th	not reported	183	4f5bcf8f-03c6-5e03-9cdc-db00609339a5	C16.3	not reported	8144/3	Adenocarcinoma, intestinal type	--	no	No	not reported	--	Gastric antrum	released	TCGA-CG-5721_diagnosis	No	Gastric antrum	2019-04-28T15:41:50.417320-05:00	released	TCGA-CG-5721_treatment_1	no	2019-07-31T23:59:13.580516-05:00
TCGA-CG-5722-11A	TCGA-CG-5722-01A	f35e8fef-f61d-4614-b73f-f7e1d0f21f52	TCGA-CG-5722	TCGA-STAD	67	-24472	--	28a20ee1-15f0-5a97-ac78-e24fd18922fc	not reported	female	not reported	released	TCGA-CG-5722_demographic	2019-08-01T00:08:24.591963-05:00	Alive	1938	--	24472	--	--	--	--	M1	N2	Stage IV	T3	5th	not reported	30	2dc90268-22ee-53ba-acf8-66d1ce55638f	C16.2	not reported	8144/3	Adenocarcinoma, intestinal type	--	no	No	not reported	--	Body of stomach	released	TCGA-CG-5722_diagnosis	No	Body of stomach	2019-04-28T15:49:16.510164-05:00	released	TCGA-CG-5722_treatment_1	not reported	2019-08-01T00:08:24.591963-05:00
TCGA-HU-8238-11A	TCGA-HU-8238-01A	ac77e22d-42c0-4e06-b904-0dd5b31eb0d8	TCGA-HU-8238	TCGA-STAD	56	-20708	--	dad584bf-a6b9-59b2-bbe7-d6825bdc7455	not hispanic or latino	male	asian	released	TCGA-HU-8238_demographic	2019-08-01T00:04:21.322553-05:00	Alive	1955	--	20708	--	--	--	--	M0	--	--	T3	7th	not reported	46	a5d04663-4421-5fbe-803f-e112c92286a8	C16.3	not reported	8211/3	Tubular adenocarcinoma	--	no	No	not reported	--	Gastric antrum	released	TCGA-HU-8238_diagnosis	No	Gastric antrum	2019-04-28T15:46:03.850768-05:00	released	TCGA-HU-8238_treatment_1	yes	2019-08-01T00:04:21.322553-05:00
[truncated: 4 more columns]

## Sheet: Table S8
Supplementary Table S8: Gene members of each pathway listed from the literature and extracted from KEGG, Biocarta, and Reactome databases.
EGF	FGF	HEDGEHOG	MTOR	NFKB	NOTCH	TGF-B	WNT
ABL1	AKT1	ADAM17	AKT1	AKT1	ADAM10	ACVR1	ACTR2
ABL2	AKT1S1	ADCY1	AKT1S1	AKT2	ADAM17	ACVR1B	ACTR3
ADAM10	AKT2	ADCY10	ATF4	AKT3	APH1A	ACVR1C	AES
ADAM12	AKT3	ADCY2	ATG1	ATM	APH1B	ACVR2A	AGO1
ADAM17	ANOS1	ADCY3	ATG13	AZI2	ARRB1	ACVR2B	AGO2
AKT1	BAD	ADCY4	ATG14	BCL10	ARRB2	ACVRL1	AGO3
AKT2	BRAF	ADCY5	ATP6V0B	BCL2	BMI1	AMH	AGO4
AKT3	CBL	ADCY6	ATP6V0D1	BCL2A1	CIR1	AMHR2	AKT2
ARAF	CRK	ADCY7	ATP6V0E1	BCL2L1	CNTN1	ARHGEF18	AMER1
AREG	DEPTOR	ADCY8	ATP6V1A	BCL3	CTBP1	ATP1B4	ANKRD6
ARHGEF7	EIF4E	ADCY9	ATP6V1B1	BIRC2	DLK1	BAMBI	AP2A1
BAD	EIF4EBP1	ARRB1	ATP6V1C1	BIRC3	DLL1	BMP10	AP2A2
BRAF	EIF4EBP1	ARRB2	ATP6V1D	BLNK	DLL3	BMP2	AP2B1
BTC	FGF1	BCL2	ATP6V1D	BMI1	DLL4	BMP4	AP2M1
CAMK1	FGF10	BOC	ATP6V1E1	BTK	DNER	BMP5	AP2S1
CAMK2A	FGF16	BTRC	ATP6V1F	BTRC	DTX1	BMP6	APC
CAMK2B	FGF17	CCND1	ATP6V1G1	CARD10	DTX2	BMP7	APC2
CAMK4	FGF18	CCND2	ATP6V1G2	CARD11	DTX3	BMP8A	ARRB2
CBL	FGF19	CDC34	BRAF	CARD14	DTX4	BMP8B	ASH2L
CBLB	FGF2	CDC73	C12orf66	CCL13	EP300	BMPR1A	AXIN1
CDC42	FGF20	CDO1	CAB39	CCL19	FBXW7	BMPR1B	AXIN2
CDH1	FGF21	CDON	CAB39L	CCL21	FBXW8	BMPR2	BAMBI
CDKN1A	FGF22	CSNK1A1	CAD	CCL4	FBXW9	CBL	BCL9
CDKN1B	FGF23	CSNK1D	CASTOR1	CD14	FHL1	CCNC	BCL9L
CHUK	FGF3	CSNK1E	CASTOR2	CD40	FURIN	CCNK	BTRC
CRK	FGF4	CSNK1G1	CLIP1	CD40LG	GSK3B	CCNT1	CACYBP
CSK	FGF4	CSNK1G2	DDIT4	CFLAR	HDAC1	CCNT2	CALM1
CTNNB1	FGF5	CSNK1G3	DEPDC5	CHUK	HDAC10	CDH1	CAMK2A
DAG1	FGF6	CUL1	DEPTOR	CREBBP	HDAC11	CDK8	CAMK2B
DOK2	FGF7	CUL3	EEF2K	CSNK2A1	HDAC2	CDK9	CAMK2D
EGF	FGF8	DERL2	EIF3A	CSNK2A2	HDAC3	CDKN2B	CAMK2G
EGFR	FGF9	DHH	EIF4A1	CSNK2B	HDAC4	CFL1	CAV1
EIF4EBP1	FGFR1	DISP2	EIF4B	CUL1	HDAC5	CGN	CBY1
ELK1	FGFR2	DYNC2H1	EIF4E	CXCL1	HDAC6	CHRD	CCDC88C
EPGN	FGFR3	DYRK1A	EIF4EBP1	CXCL12	HDAC7	CREBBP	CCND1
EPN1	FGFR4	DYRK2	EIF4EBP2	CXCL2	HDAC8	CREBBP	CCND2
EPS15	FGFRL1	DZIP1	EIF4G1	CXCL3	HDAC9	DCN	CCND3
EPS15L1	FLRT1	EFCAB7	EIF6	CXCL8	HES1	E2F4	CDC73
ERBB2	FLRT2	ERLEC1	FKBP1A	CYLD	HES5	E2F5	CELSR1
ERBB3	FLRT3	EVC	FLCN	DDX58	HEY1	EP300	CELSR2
ERBB4	FLRT3	EVC2	FNIP1	EDA	HEY2	F11R	CELSR3
EREG	FRS2	FUZ	FNIP2	EDA2R	HEYL	FBN1	CER1
FOS	FRS3	GAS1	FZD10	EDAR	HIF1A	FMOD	CHD8
GAB1	GAB1	GAS8	FZD2	EDARADD	HR	FOS	CHP1
GRB2	GRB2	GLI1	FZD3	ELK1	ITCH	FST	CHP2
GSK3B	GSK3B	GLI2	FZD9	EP300	JAG1	GDF2	CLTA
HBEGF	HRAS	GLI3	GH1	ERC1	JAG2	GDF5	CLTB
HGS	JAK1	GNAS	GHR	FAS	JAK2	GDF6	CLTC
HRAS	JAK2	GPC5	GRB10	FBXW11	KAT2A	GDF7	CSNK1A1
IKBKB	KL	GPR161	GSK3B	GADD45A	KAT2B	GREM1	CSNK1E
JAK1	KLB	GRK2	HIF1A	GH1	KDM5A	HAMP	CSNK1G1
JAK2	KRAS	GRK3	IGF1	GHR	LCK	HJV	CSNK1G2
JUN	KRAS2	GSK3B	IGF1R	GSK3B	LFNG	ID1	CSNK1G3
KRAS	MAP2K1	HHAT	IKBKB	ICAM1	MAGEA1	ID2	CSNK2A1
LRIG1	MAP2K1	HHIP	INS	IGF1	MAML1	ID3	CSNK2A2
MAP2K1	MAP2K2	IFT122	INSR	IGF1R	MAML2	ID4	CSNK2B
MAP2K2	MAPK1	IFT140	IRS1	IKBKB	MAML3	IFNG	CTBP1
MAP2K3	MAPK10	IFT172	ITFG2	IKBKG	MAMLD1	INHBA	CTBP2
MAP2K4	MAPK14	IFT52	KPTN	IL1B	MFNG	INHBB	CTNNB1
MAP2K6	MAPK3	IFT57	KRAS	IL1R1,	MIB1	INHBC	CTNNBIP1
MAP2K7	MAPK8	IFT88	LAMTOR1	IRAK1	MIB2	INHBE	CTNND2
MAP3K1	MAPK9	IHH	LAMTOR2	IRAK4	NCOR1	JUNB	CUL1
MAPK1	MKNK1	INTU	LAMTOR3	ITCH	NCOR2	LEFTY1	CUL3
MAPK10	MLST8	IQCE	LAMTOR4	KAT2B	NCSTN	LEFTY2	CXXC4
MAPK14	MTOR	ITCH	LAMTOR5	KRAS	NEURL1	LIMK1	DAAM1
MAPK3	NRAS	KIF3A	LPIN1	LAT	NEURL1B	LIMK2	DAAM2
MAPK8	PDPK1	KIF7	MAP2K1	LBP	NOTCH1	LTBP1	DACT1
MAPK9	PIK3CA	LRP2	MAP2K2	LCK	NOTCH2	MAP2K1	DIAPH1
MDM2	PIK3CA	MAP3K2	MAPK7	LTA	NOTCH3	MAP3K7	DKK1
MTOR	PIK3CA	MAP3K3	MAPKAP1	LTB	NOTCH4	MAPK1	DKK2
MUC1	PIK3CB	MKS1	MIOS	LTBR	NUMB	MAPK3	DKK3
MYC	PIK3CD	NEK2	MKNK1	LY96	NUMBL	MTMR4	DKK4
NCK1	PIK3R1	NOTUM	MLST8	LYN	PSEN1	MYC	DVL1
NCK2	PIK3R1	NUMB	MTOR	MALT1	PSEN2	NBL1	DVL2
NRAS	PLCG1	OFD1	NPRL2	MAP2K4	PSENEN	NCOR1	DVL3
NRG1	PPP2CA	OS9	NPRL3	MAP2K6	PTCRA	NCOR2	EP300
NRG2	PPP2CB	P4HB	NRAS	MAP3K11	RBPJ	NEDD4L	FBXW10
NRG3	PPP2R1A	PRKACA	PDCD4	MAP3K14	RING1	NEDD8	FBXW11
NRG4	PRKCA	PRKACB	PDK2	MAP3K7	SAP30	NEO1	FBXW2
PAG1	PRKCB	PRKACG	PDPK1	MAPK10	SNW1	NODAL	FBXW4
PAK1	PRKCD	PRKAR1A	PIK3CA	MAPK11	SPEN	NOG	FOSL1
PAK2	PRKCE	PRKAR1B	PIK3CB	MAPK12	STAT3	NR2C2	FRAT1
PAK3	PRKCG	PRKAR2A	PIK3CD	MAPK13	TBL1X	PARD3	FRAT2
PAK4	PRKCH	PRKAR2B	PIK3R1	MAPK14	TBL1XR1	PARD6A	FZD1
PAK5	PRKCI	PSMA1	PIK3R2	MAPK8	TFF1	PARP1	FZD10
PAK6	PRKCQ	PSMA2	PIK3R3	MAPK9	TLE1	PIN1	FZD2
PDPK1	PRKCZ	PSMA3	PPP2R5D	MYD88	UBA52	PITX2	FZD3
PIK3CA	PRKDC	PSMA4	PRKAA1	NFKB1	UBB	PMEPA1	FZD4
PIK3CB	PTPN11	PSMA5	PRKAA2	NFKB2	UBC	PPM1A	FZD5
PIK3CD	RAC1	PSMA6	PRKAB1	NFKBIA		PPP1CA	FZD6
PIK3R1	RAF1	PSMA7	PRKAB2	NFKBIB		PPP1CB	FZD7
PIK3R2	RHEB	PSMA8	PRKAG1	NFKBIE		PPP1CC	FZD8
PIK3R3	RPS27A	PSMB1	PRKAG2	NGF		PPP1R15A	FZD9
PLCG1	RPS27A	PSMB10	PRKAG3	NGFR		PPP2CA	GNAO1
PLCG2	RPS6	PSMB11	PRKCA	NKIRAS1		PPP2CB	GNAT2
PRKCA	RPS6KA1	PSMB2	PRKCB	NSD1		PPP2R1A	GNB1
PRKCB	RPS6KB1	PSMB3	PRKCD	PARP1		PPP2R1B	GNB2
PRKCD	RPTOR	PSMB4	PRKCE	PDPK1		PRKCZ	GNB3
PRKCE	SHB	PSMB5	PRKCZ	PELI1		PROC	GNB4
PRKCG	SHC1	PSMB6	PRR5	PELI2		RBL1	GNB5
PRKCH	SOS1	PSMB7	PTEN	PELI3		RBX1	GNG10
PRKCI	SPRED1	PSMB8	RAF1	PIAS1		RGMA	GNG11
PRKCQ	SPRED2	PSMB9	RB1CC1	PIAS3		RGMB	GNG12
PRKCZ	SPRY2	PSMC1	RHEB	PIAS4		RNF111	GNG13
PRKDC	SRC	PSMC2	RHOA	PIDD1		ROCK1	GNG2
PTK2	STAT1	PSMC3	RICTOR	PIK3CA		RPS6KB2	GNG3
PTPN1	STAT1	PSMC4	RNF152	PIK3R1		SAR1A	GNG4
PTPN11	STAT3	PSMC5	RPS6	PLAU		SERPINE1	GNG5
PTPN12	STAT5A	PSMC6	RPS6KA1	PLCG1		SKI	GNG7
PTPN3	STAT5B	PSMD1	RPS6KA2	PLCG2		SKIL	GNG8
PTPRJ	TSC1	PSMD10	RPS6KA3	PRKACA		SMAD1	GNGT1
PTPRK	TSC2	PSMD11	RPS6KA4	PRKACB		SMAD2	GNGT2
PXN	UBA52	PSMD12	RPS6KA5	PRKACG		SMAD3	GOPC
RAF1	UBB	PSMD13	RPS6KA6	PRKAR1A		SMAD4	GPC4
RASA1	UBC	PSMD14	RPS6KB1	PRKAR1B		SMAD5	GSK3B
RHOA		PSMD2	RPS6KB2	PRKAR2A		SMAD6	H2AB1
RPS27A		PSMD3	RPTOR	PRKAR2B		SMAD7	H2AC18
RPS6KB1		PSMD4	RRAGA	PRKCA		SMAD9	H2AC4
SGCA		PSMD5	RRAGB	PRKCB		SMURF1	H2AFJ
SH3GL1		PSMD6	RRAGC	PRKCD		SMURF2	H2AFV
SH3GL2		PSMD7	RRAGD	PRKCE		SNW1	H2AFX
SH3GL3		PSMD8	SEC13	PRKCG		SOS1	H2AFZ
SH3KBP1		PSMD9	SEH1L	PRKCH		SP1	H2BC4
SHC1		PSME1	SESN1	PRKCI		STRAP	H2BFS
SHC2		PSME2	SESN2	PRKCQ		STUB1	H3C1
SHC3		PSME3	SGK1	PRKCZ		TAB1	H3C15
SHC4		PSME4	SKP2	PRKDC		TAZ	H3F3A
SOCS5		PSMF1	SLC38A9	PTGS2		TDGF1	H4C1
SOS1		PTCH1	SLC3A2	RBCK1		TFDP1	HDAC1
SOS2		PTCH2	SLC7A5	REL		TFDP2	HECW1
SPRY1		RBX1	SREBF1	RELA		TGFB1	HIST1H2AC
SPRY2		RPGRIP1L	STK11	RELB		TGFB2	HIST1H2AD
SRC		RPS27A	STRADA	RELT		TGFB3	HIST1H2AJ
STAM		SCUBE2	STRADB	RIPK1		TGFBR1	HIST1H2BA
STAM2		SEL1L	SZT2	RIPK2		TGFBR2	HIST1H2BB
STAT1		SEM1	TBC1D7	RIPK3		TGIF1	HIST1H2BD
STAT3		SHH	TELO2	RNF11		TGIF2	HIST1H2BH
STAT5A		SKP1	TFEB	RNF31		THBS1	HIST1H2BJ
STAT5B		SMO	TNF	RPS6KA1		THSD4	HIST1H2BK
TGFA		SMURF1	TNFRSF1A	RPS6KA5		TNF	HIST1H2BL
TMEFF1		SMURF2	TSC1	SETD6		TRAF6	HIST1H2BM
TMEFF2		SPOP	TSC2	SETD7		TRIM33	HIST1H2BN
UBA52		SPOPL	TTI1	SHARPIN		UBA52	HIST1H2BO
UBB		SUFU	ULK1	SKP1		UBB	HIST2H2AC
UBC		SYVN1	ULK2	SYK		UBC	HIST2H2BE
VAV1		TTC21B	UVRAG	TAB1		UBE2D1	HIST3H3
VAV2		TUBA1A	WDR24	TAB2		UBE2D3	INVS
VAV3		TUBA1B	WDR59	TAB3		UBE2M	ITPR1
XIAP		TUBA1C	WNT1	TANK		UCHL5	ITPR2
		TUBA3C	WNT11	TAX1BP1		USP11	ITPR3
		TUBA3D	WNT16	TBK1		USP15	JUN
		TUBA4A	WNT2	TICAM1		USP4	KAT5
		TUBB1	WNT4	TICAM2		USP9X	KLHL12
		TUBB2A	WNT6	TIRAP		WWTR1	KMT2D
		TUBB2B	YWHAB	TLR1		YAP1	KREMEN1
		TUBB3		TLR10		ZFYVE9	KREMEN2
		TUBB4A		TLR2			LEF1
		TUBB4B		TLR3			LEO1
		TUBB6		TLR4			LGR4
		TULP3		TLR5			LGR5
		UBA52		TLR6			LGR6
		UBB		TLR7			LRP5
		UBC		TLR8			LRP6
		ULK3		TLR9			MAGI3
		VCP		TNF			MAP3K7
		WDR19		TNFAIP3			MAPK10
		WDR35		TNFRSF10A			MAPK8
				TNFRSF10B			MAPK9
				TNFRSF10C			MCM5
				TNFRSF10D			MCM6
				TNFRSF11A			MDFI
				TNFRSF11B			MEN1
				TNFRSF12A			MMP7
				TNFRSF13B			MOV10
				TNFRSF13C			MYC
				TNFRSF14			NFATC1
				TNFRSF17			NFATC2
				TNFRSF18			NFATC3
				TNFRSF19			NFATC4
				TNFRSF1A			NKD1
				TNFRSF1B			NKD2
				TNFRSF21			NLK
				TNFRSF25			NOTUM
				TNFRSF4			PARD6A
				TNFRSF6B			PDE6A
				TNFRSF8			PDE6B
				TNFRSF9			PDE6G
				TNFSF10			PFN1
				TNFSF11			PIP5K1B
				TNFSF13B			PLCB1
				TNFSF14			PLCB2
				TNFSF18			PLCB3
				TNFSF4			PLCB4
				TOLLIP			PLCD1
				TRADD			PLCD3
				TRAF1			PLCD4
				TRAF2			PLCE1
				TRAF3			PLCG1
				TRAF5			PLCG2
				TRAF6			PLCH1
				TRIM25			PLCH2
				UBE2I			PLCZ1
				UBE2N			PORCN
				UBE2V1			PPARD
				VCAM1			PPP2CA
				XIAP			PPP2CB
				ZAP70			PPP2R1A
							PPP2R1B
							PPP2R5A
							PPP2R5B
							PPP2R5C
							PPP2R5D
							PPP2R5E
							PPP3CA
							PPP3CB
							PPP3CC
							PPP3R1
							PPP3R2
							PRICKLE1
							PRICKLE2
							PRICKLE3
							PRICKLE4
							PRKAR1A
							PRKAR1B
							PRKAR2A
							PRKAR2B
							PRKCA
							PRKCB
							PRKCD
							PRKCE
							PRKCG
							PRKCH
							PRKCI
							PRKCQ
							PRKCZ
							PRKD1
							PRKDC
							PRKG1
							PRKG2
							PSEN1
							PSMA1
							PSMA2
							PSMA3
							PSMA4
							PSMA5
							PSMA6
							PSMA7
							PSMA8
							PSMB1
							PSMB10
							PSMB11
							PSMB2
							PSMB3
							PSMB4
							PSMB5
							PSMB6
							PSMB7
							PSMB8
							PSMB9
							PSMC1
							PSMC2
							PSMC3
							PSMC4
							PSMC5
							PSMC6
							PSMD1
							PSMD10
							PSMD11
							PSMD12
							PSMD13
							PSMD14
							PSMD2
							PSMD3
							PSMD4
							PSMD5
							PSMD6
							PSMD7
							PSMD8
							PSMD9
							PSME1
							PSME2
							PSME3
							PSME4
							PSMF1
							PTK7
							PYGO1
							PYGO2
							RAC1
							RAC2
							RAC3
							RBBP5
							RBX1
							RCSD1
							RHOA
							RNF146
							RNF43
							ROCK1
							ROCK2
							ROR1
							ROR2
							RPS27A
							RSPO1
							RSPO2
							RSPO3
							RSPO4
							RUNX3
							RUVBL1
							RYK
							SCRIB
							SEM1
							SENP2
							SERPINF1
							SFRP1
							SFRP2
							SFRP4
							SFRP5
							SGCD
							SIAH1
							SKP1
							SMAD1
							SMAD2
							SMAD3
							SMAD4
							SMARCA4
							SMURF1
							SMURF2
							SNX3
							SOST
							SOX13
							SOX17
							SOX2
							SOX3
							SOX4
							SOX6
							SOX7
							SOX9
							SRY
							TBL1X
							TBL1XR1
							TCF7
							TCF7L1
							TCF7L2
							TERT
							TLE1
							TLE2
							TLE3
							TLE4
							TLE6
							TMED5
							TNKS
							TNKS2
							TNRC6A
							TNRC6B
							TNRC6C
							TP53
							TRRAP
							UBA52
							UBB
							UBC
							USP34
							USP8
							VANGL1
							VANGL2
							VPS26A
							VPS29
							VPS35
							WAS
							WIF1
							WISP1
							WLS
							WNT1
							WNT10A
							WNT10B
							WNT11
							WNT16
							WNT2
							WNT2B
							WNT3
							WNT3A
							WNT4
							WNT5A
							WNT5B
							WNT6
							WNT7A
							WNT7B
							WNT8A
							WNT8B
							WNT9A
							WNT9B
							XIAP
							XPO1
							YWHAZ
							ZNRF3

## Sheet: Table S9
Supplementary Table S9: Gene members with their number of connections, frequency of overexpression, sample number, normalized counts, and normalized connections.
Class	Gene	Connections	n	NumSamples	NormCounts	NormConnections
H	ABL1	219	1	125	0.008	1.752
H	ABL2	40	2	125	0.016	0.64
H	ACTR2	77	72	125	0.576	44.352
H	ACTR3	36	57	125	0.456	16.416
H	ACVR1	3	10	125	0.08	0.24
H	ACVR1B	13	9	125	0.072	0.936
H	ACVR2A	7	2	125	0.016	0.112
H	ACVRL1	6	1	125	0.008	0.048
H	ADAM10	21	19	125	0.152	3.192
H	ADAM12	27	28	125	0.224	6.048
H	ADAM17	17	25	125	0.2	3.4
H	ADCY1	1	6	125	0.048	0.048
H	ADCY3	1	13	125	0.104	0.104
H	ADCY4	4	1	125	0.008	0.032
H	ADCY6	7	3	125	0.024	0.168
H	ADCY9	2	1	125	0.008	0.016
H	AGO1	178	28	125	0.224	39.872
H	AGO2	183	11	125	0.088	16.104
H	AGO3	55	1	125	0.008	0.44
H	AKT1	381	15	125	0.12	45.72
H	AKT1S1	11	99	125	0.792	8.712
H	AKT2	35	29	125	0.232	8.12
H	AKT3	8	15	125	0.12	0.96
H	AMH	4	1	125	0.008	0.032
H	AP2A2	0	1	125	0.008	0
H	AP2B1	70	83	125	0.664	46.48
H	AP2M1	96	63	125	0.504	48.384
H	AP2S1	17	45	125	0.36	6.12
H	APC	172	22	125	0.176	30.272
H	APH1A	22	85	125	0.68	14.96
H	ARAF	8	1	125	0.008	0.064
H	AREG	7	20	125	0.16	1.12
H	ARHGEF7	32	1	125	0.008	0.256
H	ARRB1	223	3	125	0.024	5.352
H	ARRB2	296	1	125	0.008	2.368
H	ASH2L	61	5	125	0.04	2.44
H	ATF4	76	36	125	0.288	21.888
H	ATG13	18	34	125	0.272	4.896
H	ATM	76	6	125	0.048	3.648
H	ATP6V0B	9	57	125	0.456	4.104
H	ATP6V0D1	28	50	125	0.4	11.2
H	ATP6V1A	76	5	125	0.04	3.04
H	ATP6V1B1	0	1	125	0.008	0
H	ATP6V1C1	8	59	125	0.472	3.776
H	ATP6V1E1	10	22	125	0.176	1.76
H	ATP6V1F	6	63	125	0.504	3.024
H	ATP6V1G1	22	17	125	0.136	2.992
H	AXIN1	104	25	125	0.2	20.8
H	AXIN2	72	7	125	0.056	4.032
H	BAMBI	6	15	125	0.12	0.72
H	BCL10	40	10	125	0.08	3.2
H	BCL2	51	10	125	0.08	4.08
H	BCL2A1	11	4	125	0.032	0.352
H	BCL2L1	71	43	125	0.344	24.424
H	BCL3	13	33	125	0.264	3.432
H	BCL9	5	7	125	0.056	0.28
H	BCL9L	3	3	125	0.024	0.072
H	BIRC2	73	12	125	0.096	7.008
H	BIRC3	41	21	125	0.168	6.888
H	BLNK	13	6	125	0.048	0.624
H	BMI1	50	8	125	0.064	3.2
H	BMP2	17	8	125	0.064	1.088
H	BMP4	7	7	125	0.056	0.392
H	BMP7	15	39	125	0.312	4.68
H	BMPR1B	24	1	125	0.008	0.192
H	BMPR2	10	15	125	0.12	1.2
H	BOC	3	4	125	0.032	0.096
H	BTRC	84	14	125	0.112	9.408
H	CAB39	22	6	125	0.048	1.056
H	CACYBP	99	3	125	0.024	2.376
H	CAD	60	49	125	0.392	23.52
H	CALM1	121	33	125	0.264	31.944
H	CAMK2D	39	5	125	0.04	1.56
H	CAMK2G	0	1	125	0.008	0
H	CAMK4	3	4	125	0.032	0.096
H	CARD10	99	1	125	0.008	0.792
H	CARD11	14	18	125	0.144	2.016
H	CAV1	81	8	125	0.064	5.184
H	CBL	101	6	125	0.048	4.848
H	CBLB	42	1	125	0.008	0.336
H	CCL19	1	22	125	0.176	0.176
H	CCL21	8	8	125	0.064	0.512
H	CCL4	5	1	125	0.008	0.04
H	CCNC	74	9	125	0.072	5.328
H	CCND1	56	36	125	0.288	16.128
H	CCND2	9	22	125	0.176	1.584
H	CCND3	32	3	125	0.024	0.768
H	CCNT1	25	13	125	0.104	2.6
H	CD14	25	5	125	0.04	1
H	CD40	21	10	125	0.08	1.68
H	CDC34	72	14	125	0.112	8.064
H	CDC42	159	54	125	0.432	68.688
H	CDC73	83	35	125	0.28	23.24
H	CDH1	84	36	125	0.288	24.192
H	CDK8	80	1	125	0.008	0.64
H	CDKN1A	172	45	125	0.36	61.92
H	CDKN1B	57	1	125	0.008	0.456
H	CDKN2B	20	12	125	0.096	1.92
H	CDO1	2	7	125	0.056	0.112
H	CELSR1	2	1	125	0.008	0.016
H	CELSR2	7	37	125	0.296	2.072
H	CELSR3	18	14	125	0.112	2.016
H	CFL1	53	110	125	0.88	46.64
H	CFLAR	39	24	125	0.192	7.488
H	CGN	84	22	125	0.176	14.784
H	CHP1	7	10	125	0.08	0.56
H	CHRD	48	2	125	0.016	0.768
H	CHUK	65	15	125	0.12	7.8
H	CIR1	14	6	125	0.048	0.672
H	CLIP1	22	44	125	0.352	7.744
H	CLTA	55	70	125	0.56	30.8
H	CLTB	65	28	125	0.224	14.56
H	CLTC	197	84	125	0.672	132.384
H	CNTN1	10	3	125	0.024	0.24
H	CRK	282	7	125	0.056	15.792
H	CSK	43	6	125	0.048	2.064
H	CSNK1A1	81	12	125	0.096	7.776
H	CSNK1D	38	37	125	0.296	11.248
H	CSNK1E	102	56	125	0.448	45.696
H	CSNK1G2	10	5	125	0.04	0.4
H	CSNK2A1	284	70	125	0.56	159.04
H	CSNK2A2	179	3	125	0.024	4.296
H	CSNK2B	1	9	125	0.072	0.072
H	CTBP1	62	5	125	0.04	2.48
H	CTBP2	105	31	125	0.248	26.04
H	CTNNB1	444	81	125	0.648	287.712
H	CTNNBIP1	25	2	125	0.016	0.4
H	CTNND2	6	2	125	0.016	0.096
H	CXCL1	5	35	125	0.28	1.4
H	CXCL12	4	4	125	0.032	0.128
H	CXCL2	3	3	125	0.024	0.072
H	CXCL8	7	46	125	0.368	2.576
H	CXXC4	6	3	125	0.024	0.144
H	CYLD	26	1	125	0.008	0.208
H	DAG1	12	46	125	0.368	4.416
H	DCN	9	7	125	0.056	0.504
H	DDIT4	11	69	125	0.552	6.072
H	DERL2	14	7	125	0.056	0.784
H	DIAPH1	31	53	125	0.424	13.144
H	DKK2	2	1	125	0.008	0.016
H	DKK3	9	18	125	0.144	1.296
H	DLK1	6	3	125	0.024	0.144
H	DNER	3	8	125	0.064	0.192
H	DTX1	15	2	125	0.016	0.24
H	DTX3	32	1	125	0.008	0.256
H	DTX4	2	7	125	0.056	0.112
H	DVL1	40	5	125	0.04	1.6
H	DVL2	126	9	125	0.072	9.072
H	DVL3	177	7	125	0.056	9.912
H	DYRK1A	39	4	125	0.032	1.248
H	DYRK2	17	11	125	0.088	1.496
H	DZIP1	14	2	125	0.016	0.224
H	E2F4	21	19	125	0.152	3.192
H	EDA	21	1	125	0.008	0.168
H	EDAR	5	2	125	0.016	0.08
H	EDARADD	13	1	125	0.008	0.104
H	EEF2K	13	4	125	0.032	0.416
H	EGF	6	2	125	0.016	0.096
H	EGFR	464	56	125	0.448	207.872
H	EIF3A	62	70	125	0.56	34.72
H	EIF4B	28	45	125	0.36	10.08
H	EIF4EBP1	21	76	125	0.608	12.768
H	EIF4EBP2	1	28	125	0.224	0.224
H	EIF4G1	68	65	125	0.52	35.36
H	EIF6	93	96	125	0.768	71.424
H	ELK1	10	29	125	0.232	2.32
H	EPN1	23	42	125	0.336	7.728
H	ERBB2	244	45	125	0.36	87.84
H	ERBB3	101	69	125	0.552	55.752
H	ERC1	35	5	125	0.04	1.4
H	EREG	2	6	125	0.048	0.096
H	ERLEC1	4	3	125	0.024	0.096
H	F11R	8	58	125	0.464	3.712
H	FAS	45	2	125	0.016	0.72
H	FBN1	18	6	125	0.048	0.864
H	FBXW11	50	16	125	0.128	6.4
H	FBXW2	14	6	125	0.048	0.672
H	FGF1	10	1	125	0.008	0.08
H	FGF19	2	5	125	0.04	0.08
H	FGF2	13	2	125	0.016	0.208
H	FGF21	7	24	125	0.192	1.344
H	FGF22	1	1	125	0.008	0.008
H	FGF3	6	2	125	0.016	0.096
H	FGF4	2	3	125	0.024	0.048
H	FGF7	3	1	125	0.008	0.024
H	FGFR1	38	6	125	0.048	1.824
H	FGFR2	69	28	125	0.224	15.456
H	FGFR3	34	33	125	0.264	8.976
H	FGFR4	35	34	125	0.272	9.52
H	FGFRL1	1	8	125	0.064	0.064
H	FHL1	37	3	125	0.024	0.888
H	FKBP1A	14	97	125	0.776	10.864
H	FLCN	13	2	125	0.016	0.208
H	FLRT3	4	1	125	0.008	0.032
H	FMOD	4	27	125	0.216	0.864
H	FOS	139	10	125	0.08	11.12
H	FOSL1	21	9	125	0.072	1.512
H	FRS2	8	10	125	0.08	0.64
H	FST	13	25	125	0.2	2.6
H	FURIN	10	46	125	0.368	3.68
H	FZD1	5	6	125	0.048	0.24
H	FZD10	8	9	125	0.072	0.576
H	FZD3	1	11	125	0.088	0.088
H	FZD4	13	2	125	0.016	0.208
H	FZD5	16	6	125	0.048	0.768
H	FZD6	6	54	125	0.432	2.592
H	FZD7	10	2	125	0.016	0.16
H	FZD8	4	3	125	0.024	0.096
H	FZD9	2	1	125	0.008	0.016
H	GAB1	62	2	125	0.016	0.992
H	GADD45A	60	7	125	0.056	3.36
H	GAS1	3	1	125	0.008	0.024
H	GDF2	6	10	125	0.08	0.48
H	GDF6	4	3	125	0.024	0.096
H	GHR	24	4	125	0.032	0.768
H	GLI3	7	3	125	0.024	0.168
H	GNAO1	8	1	125	0.008	0.064
H	GNAS	9	87	125	0.696	6.264
H	GNB1	105	81	125	0.648	68.04
H	GNB2	35	83	125	0.664	23.24
H	GNB5	27	1	125	0.008	0.216
H	GNG11	8	14	125	0.112	0.896
H	GNG12	11	6	125	0.048	0.528
H	GNG2	28	3	125	0.024	0.672
H	GNG5	9	52	125	0.416	3.744
H	GNGT1	6	3	125	0.024	0.144
H	GOPC	60	8	125	0.064	3.84
H	GPC4	11	21	125	0.168	1.848
H	GPR161	1	5	125	0.04	0.04
H	GRB10	30	51	125	0.408	12.24
H	GRB2	753	54	125	0.432	325.296
H	GREM1	4	21	125	0.168	0.672
H	GRK2	24	27	125	0.216	5.184
H	GRK3	6	1	125	0.008	0.048
H	GSK3B	310	20	125	0.16	49.6
H	H2AFJ	1	51	125	0.408	0.408
H	H2AFV	8	84	125	0.672	5.376
H	H2AFX	181	6	125	0.048	8.688
H	H2AFZ	7	106	125	0.848	5.936
H	HAMP	1	2	125	0.016	0.016
H	HBEGF	1	3	125	0.024	0.024
H	HDAC1	257	39	125	0.312	80.184
H	HDAC11	129	2	125	0.016	2.064
H	HDAC2	154	35	125	0.28	43.12
H	HDAC4	143	5	125	0.04	5.72
H	HDAC5	41	9	125	0.072	2.952
H	HDAC6	113	6	125	0.048	5.424
H	HDAC7	60	1	125	0.008	0.48
H	HES1	43	37	125	0.296	12.728
H	HEY1	15	20	125	0.16	2.4
H	HEYL	18	8	125	0.064	1.152
H	HGS	222	21	125	0.168	37.296
H	HHAT	1	3	125	0.024	0.024
H	HHIP	8	4	125	0.032	0.256
H	HIF1A	89	36	125	0.288	25.632
H	HIST1H2AC	2	56	125	0.448	0.896
H	HIST1H2BD	2	47	125	0.376	0.752
H	HIST1H2BJ	7	1	125	0.008	0.056
H	HIST1H2BK	7	6	125	0.048	0.336
H	HJV	6	31	125	0.248	1.488
H	HR	24	25	125	0.2	4.8
H	HRAS	51	29	125	0.232	11.832
H	ICAM1	9	40	125	0.32	2.88
H	ID1	33	15	125	0.12	3.96
H	ID2	33	4	125	0.032	1.056
H	ID3	33	13	125	0.104	3.432
H	ID4	7	3	125	0.024	0.168
H	IFT122	16	1	125	0.008	0.128
H	IFT172	24	1	125	0.008	0.192
H	IFT52	17	1	125	0.008	0.136
H	IFT57	27	1	125	0.008	0.216
H	IGF1R	48	37	125	0.296	14.208
H	IHH	2	1	125	0.008	0.016
H	IKBKB	86	17	125	0.136	11.696
H	IKBKG	295	2	125	0.016	4.72
H	IL1B	7	14	125	0.112	0.784
H	IL1R1	7	6	125	0.048	0.336
H	INHBA	5	6	125	0.048	0.24
H	INHBB	9	11	125	0.088	0.792
H	INHBE	2	12	125	0.096	0.192
H	INSR	46	24	125	0.192	8.832
H	INVS	12	2	125	0.016	0.192
H	IQCE	5	47	125	0.376	1.88
H	IRAK1	61	112	125	0.896	54.656
H	IRS1	26	1	125	0.008	0.208
H	ITCH	41	14	125	0.112	4.592
H	ITFG2	2	1	125	0.008	0.016
H	ITPR1	15	1	125	0.008	0.12
H	ITPR2	4	1	125	0.008	0.032
H	ITPR3	18	24	125	0.192	3.456
H	JAG1	10	61	125	0.488	4.88
H	JAG2	9	44	125	0.352	3.168
H	JAK1	20	2	125	0.016	0.32
H	JAK2	40	8	125	0.064	2.56
H	JUN	1462	21	125	0.168	245.616
H	JUNB	40	11	125	0.088	3.52
H	KAT2A	43	2	125	0.016	0.688
H	KDM5A	10	3	125	0.024	0.24
H	KIF7	46	1	125	0.008	0.368
H	KL	1	1	125	0.008	0.008
H	KLB	7	14	125	0.112	0.784
H	KLHL12	61	63	125	0.504	30.744
H	KMT2D	22	6	125	0.048	1.056
H	KRAS	66	25	125	0.2	13.2
H	KREMEN2	1	5	125	0.04	0.04
H	LAMTOR1	22	24	125	0.192	4.224
H	LAMTOR2	17	42	125	0.336	5.712
H	LAMTOR3	28	7	125	0.056	1.568
H	LAMTOR4	14	9	125	0.072	1.008
H	LAMTOR5	58	7	125	0.056	3.248
H	LBP	13	20	125	0.16	2.08
H	LCK	3	9	125	0.072	0.216
H	LEF1	56	2	125	0.016	0.896
H	LEFTY1	1	1	125	0.008	0.008
H	LEO1	26	65	125	0.52	13.52
H	LFNG	1	28	125	0.224	0.224
H	LGR4	7	12	125	0.096	0.672
H	LGR5	2	18	125	0.144	0.288
H	LIMK1	32	9	125	0.072	2.304
H	LIMK2	25	51	125	0.408	10.2
H	LPIN1	3	5	125	0.04	0.12
H	LRIG1	1	8	125	0.064	0.064
H	LRP2	11	1	125	0.008	0.088
H	LRP5	7	52	125	0.416	2.912
H	LRP6	33	3	125	0.024	0.792
H	LTB	1	4	125	0.032	0.032
H	LTBP1	8	9	125	0.072	0.576
H	LTBR	10	67	125	0.536	5.36
H	LY96	6	2	125	0.016	0.096
H	LYN	60	2	125	0.016	0.96
H	MAGEA1	40	13	125	0.104	4.16
H	MALT1	29	9	125	0.072	2.088
H	MAML1	30	5	125	0.04	1.2
H	MAP2K2	19	29	125	0.232	4.408
H	MAP2K3	18	9	125	0.072	1.296
H	MAP2K6	15	1	125	0.008	0.12
H	MAP2K7	20	3	125	0.024	0.48
H	MAP3K1	123	1	125	0.008	0.984
H	MAP3K11	13	48	125	0.384	4.992
H	MAP3K14	119	4	125	0.032	3.808
H	MAP3K3	171	4	125	0.032	5.472
H	MAP3K7	77	21	125	0.168	12.936
H	MAPK1	100	45	125	0.36	36
H	MAPK12	16	1	125	0.008	0.128
H	MAPK13	89	8	125	0.064	5.696
H	MAPK14	100	30	125	0.24	24
H	MAPK3	94	4	125	0.032	3.008
H	MAPK7	29	1	125	0.008	0.232
H	MAPK9	79	1	125	0.008	0.632
H	MAPKAP1	73	25	125	0.2	14.6
H	MCM5	52	30	125	0.24	12.48
H	MCM6	70	47	125	0.376	26.32
H	MDFI	382	7	125	0.056	21.392
H	MDM2	191	46	125	0.368	70.288
H	MIB1	30	25	125	0.2	6
H	MIB2	8	2	125	0.016	0.128
H	MKNK1	32	2	125	0.016	0.512
H	MLST8	23	25	125	0.2	4.6
H	MMP7	3	35	125	0.28	0.84
H	MTMR4	5	12	125	0.096	0.48
H	MTOR	76	1	125	0.008	0.608
H	MUC1	14	22	125	0.176	2.464
H	MYC	768	52	125	0.416	319.488
H	MYD88	43	12	125	0.096	4.128
H	NBL1	12	10	125	0.08	0.96
H	NCK1	210	1	125	0.008	1.68
H	NCK2	131	56	125	0.448	58.688
H	NCOR1	69	30	125	0.24	16.56
H	NCOR2	44	19	125	0.152	6.688
H	NCSTN	55	14	125	0.112	6.16
H	NEDD4L	29	26	125	0.208	6.032
H	NEDD8	99	78	125	0.624	61.776
H	NEO1	6	13	125	0.104	0.624
H	NEURL1	7	1	125	0.008	0.056
H	NEURL1B	1	39	125	0.312	0.312
H	NFATC1	49	5	125	0.04	1.96
H	NFATC2	19	2	125	0.016	0.304
H	NFATC4	11	2	125	0.016	0.176
H	NFKB1	376	49	125	0.392	147.392
H	NFKB2	125	58	125	0.464	58
H	NFKBIA	81	6	125	0.048	3.888
H	NFKBIB	71	4	125	0.032	2.272
H	NFKBIE	49	3	125	0.024	1.176
H	NGFR	20	3	125	0.024	0.48
H	NKD1	14	11	125	0.088	1.232
H	NKD2	10	3	125	0.024	0.24
H	NLK	65	3	125	0.024	1.56
H	NOTCH1	218	35	125	0.28	61.04
H	NOTCH2	35	8	125	0.064	2.24
H	NOTCH3	57	35	125	0.28	15.96
H	NOTUM	5	13	125	0.104	0.52
H	NPRL3	1	25	125	0.2	0.2
H	NR2C2	17	1	125	0.008	0.136
H	NRAS	34	65	125	0.52	17.68
H	NUMB	58	2	125	0.016	0.928
H	NUMBL	24	1	125	0.008	0.192
H	OFD1	252	2	125	0.016	4.032
H	OS9	20	1	125	0.008	0.16
H	P4HB	54	100	125	0.8	43.2
H	PAG1	11	24	125	0.192	2.112
H	PAK1	70	43	125	0.344	24.08
H	PAK2	83	74	125	0.592	49.136
H	PAK3	5	3	125	0.024	0.12
H	PAK4	23	25	125	0.2	4.6
H	PAK5	37	1	125	0.008	0.296
H	PARD3	48	29	125	0.232	11.136
H	PARP1	101	16	125	0.128	12.928
H	PDCD4	16	1	125	0.008	0.128
H	PDE6B	1	1	125	0.008	0.008
H	PDK2	7	1	125	0.008	0.056
H	PDPK1	57	1	125	0.008	0.456
H	PELI1	21	20	125	0.16	3.36
H	PFN1	27	76	125	0.608	16.416
H	PIAS3	21	3	125	0.024	0.504
H	PIAS4	59	23	125	0.184	10.856
H	PIK3CD	1	3	125	0.024	0.024
H	PIK3R1	210	3	125	0.024	5.04
H	PIK3R3	121	3	125	0.024	2.904
H	PIP5K1B	2	10	125	0.08	0.16
H	PLAU	9	42	125	0.336	3.024
H	PLCB1	5	4	125	0.032	0.16
H	PLCB2	1	3	125	0.024	0.024
H	PLCB3	7	8	125	0.064	0.448
H	PLCD1	5	8	125	0.064	0.32
H	PLCD3	2	21	125	0.168	0.336
H	PLCG1	118	11	125	0.088	10.384
H	PLCG2	35	5	125	0.04	1.4
H	PMEPA1	2	56	125	0.448	0.896
H	PPARD	14	1	125	0.008	0.112
H	PPP1CA	349	71	125	0.568	198.232
H	PPP1CB	222	70	125	0.56	124.32
H	PPP1CC	229	3	125	0.024	5.496
H	PPP1R15A	7	2	125	0.016	0.112
H	PPP2CA	144	30	125	0.24	34.56
H	PPP2CB	130	3	125	0.024	3.12
H	PPP2R1A	193	59	125	0.472	91.096
H	PPP2R1B	60	11	125	0.088	5.28
H	PPP2R5A	21	24	125	0.192	4.032
H	PPP2R5C	20	9	125	0.072	1.44
H	PPP2R5D	25	1	125	0.008	0.2
H	PPP3R1	8	22	125	0.176	1.408
H	PRICKLE1	6	2	125	0.016	0.096
H	PRICKLE3	18	2	125	0.016	0.288
H	PRKAA1	73	15	125	0.12	8.76
H	PRKAA2	133	1	125	0.008	1.064
H	PRKAB2	140	44	125	0.352	49.28
H	PRKACA	66	9	125	0.072	4.752
H	PRKACB	37	2	125	0.016	0.592
H	PRKAR1A	77	25	125	0.2	15.4
H	PRKAR1B	66	2	125	0.016	1.056
H	PRKAR2A	30	1	125	0.008	0.24
H	PRKCA	31	17	125	0.136	4.216
H	PRKCB	26	1	125	0.008	0.208
H	PRKCD	50	2	125	0.016	0.8
H	PRKCG	7	1	125	0.008	0.056
H	PRKCH	5	1	125	0.008	0.04
H	PRKCI	54	32	125	0.256	13.824
H	PRKDC	110	66	125	0.528	58.08
H	PROC	4	7	125	0.056	0.224
H	PRR5	15	15	125	0.12	1.8
H	PSEN1	102	7	125	0.056	5.712
H	PSENEN	8	20	125	0.16	1.28
H	PSMA1	167	38	125	0.304	50.768
H	PSMA2	41	7	125	0.056	2.296
H	PSMA3	104	39	125	0.312	32.448
H	PSMA4	33	92	125	0.736	24.288
H	PSMA5	24	49	125	0.392	9.408
H	PSMA6	70	31	125	0.248	17.36
H	PSMA7	51	12	125	0.096	4.896
H	PSMB1	92	57	125	0.456	41.952
H	PSMB10	11	5	125	0.04	0.44
H	PSMB2	28	12	125	0.096	2.688
H	PSMB3	40	86	125	0.688	27.52
H	PSMB4	43	104	125	0.832	35.776
H	PSMB5	38	85	125	0.68	25.84
H	PSMB6	21	33	125	0.264	5.544
H	PSMB7	33	73	125	0.584	19.272
H	PSMB8	3	15	125	0.12	0.36
H	PSMB9	13	32	125	0.256	3.328
H	PSMC2	46	38	125	0.304	13.984
H	PSMC3	47	27	125	0.216	10.152
H	PSMC4	49	49	125	0.392	19.208
H	PSMC5	70	73	125	0.584	40.88
H	PSMC6	59	40	125	0.32	18.88
H	PSMD10	32	18	125	0.144	4.608
H	PSMD11	66	60	125	0.48	31.68
H	PSMD12	30	44	125	0.352	10.56
H	PSMD13	51	26	125	0.208	10.608
H	PSMD14	63	93	125	0.744	46.872
H	PSMD2	132	53	125	0.424	55.968
H	PSMD3	47	80	125	0.64	30.08
H	PSMD4	2	34	125	0.272	0.544
H	PSMD5	34	2	125	0.016	0.544
H	PSMD7	48	64	125	0.512	24.576
H	PSMD8	26	66	125	0.528	13.728
H	PSME1	24	34	125	0.272	6.528
H	PSME2	16	22	125	0.176	2.816
H	PSME3	87	87	125	0.696	60.552
H	PSMF1	31	57	125	0.456	14.136
H	PTCH1	12	15	125	0.12	1.44
H	PTCH2	1	4	125	0.032	0.032
H	PTEN	56	13	125	0.104	5.824
H	PTGS2	6	7	125	0.056	0.336
H	PTK2	67	5	125	0.04	2.68
H	PTK7	10	42	125	0.336	3.36
H	PTPN1	97	3	125	0.024	2.328
H	PTPN11	66	41	125	0.328	21.648
H	PTPN12	47	50	125	0.4	18.8
H	PTPN3	50	3	125	0.024	1.2
H	PTPRJ	65	28	125	0.224	14.56
H	PTPRK	25	12	125	0.096	2.4
H	PXN	58	24	125	0.192	11.136
H	PYGO2	6	38	125	0.304	1.824
H	RAC1	125	41	125	0.328	41
H	RAC2	16	14	125	0.112	1.792
H	RAC3	21	14	125	0.112	2.352
H	RAF1	115	12	125	0.096	11.04
H	RASA1	49	4	125	0.032	1.568
H	RB1CC1	76	3	125	0.024	1.824
H	RBBP5	44	3	125	0.024	1.056
H	RBCK1	39	75	125	0.6	23.4
H	RBPJ	106	6	125	0.048	5.088
H	RBX1	60	9	125	0.072	4.32
H	REL	327	4	125	0.032	10.464
H	RELA	212	25	125	0.2	42.4
H	RELB	77	7	125	0.056	4.312
H	RELT	2	2	125	0.016	0.032
H	RGMA	15	32	125	0.256	3.84
H	RHOA	55	55	125	0.44	24.2
H	RICTOR	57	3	125	0.024	1.368
H	RING1	60	6	125	0.048	2.88
H	RIPK2	55	2	125	0.016	0.88
H	RNF11	60	13	125	0.104	6.24
H	RNF152	5	18	125	0.144	0.72
H	RNF43	14	18	125	0.144	2.016
H	ROCK2	12	1	125	0.008	0.096
H	ROR2	26	14	125	0.112	2.912
H	RPS27A	29	83	125	0.664	19.256
H	RPS6	55	67	125	0.536	29.48
H	RPS6KA1	35	2	125	0.016	0.56
H	RPS6KA2	14	1	125	0.008	0.112
H	RPS6KA3	19	13	125	0.104	1.976
H	RPS6KA4	5	17	125	0.136	0.68
H	RPS6KA6	29	3	125	0.024	0.696
H	RPS6KB2	11	28	125	0.224	2.464
H	RPTOR	66	30	125	0.24	15.84
H	RRAGC	14	1	125	0.008	0.112
H	RRAGD	10	2	125	0.016	0.16
H	RSPO3	2	3	125	0.024	0.048
H	RUNX3	14	21	125	0.168	2.352
H	RUVBL1	119	34	125	0.272	32.368
H	RYK	2	5	125	0.04	0.08
H	SAR1A	6	43	125	0.344	2.064
H	SCRIB	79	35	125	0.28	22.12
H	SEC13	42	68	125	0.544	22.848
H	SEH1L	50	46	125	0.368	18.4
H	SEL1L	13	24	125	0.192	2.496
H	SEM1	71	80	125	0.64	45.44
H	SENP2	23	3	125	0.024	0.552
H	SERPINE1	14	33	125	0.264	3.696
H	SERPINF1	3	32	125	0.256	0.768
H	SESN2	10	3	125	0.024	0.24
H	SETD7	19	35	125	0.28	5.32
H	SFRP1	13	6	125	0.048	0.624
H	SFRP2	12	37	125	0.296	3.552
H	SFRP4	19	36	125	0.288	5.472
H	SGK1	51	20	125	0.16	8.16
H	SH3GL1	46	48	125	0.384	17.664
H	SH3GL3	47	3	125	0.024	1.128
H	SH3KBP1	45	9	125	0.072	3.24
H	SHARPIN	22	61	125	0.488	10.736
H	SHB	8	1	125	0.008	0.064
H	SHC1	102	89	125	0.712	72.624
H	SHC2	6	3	125	0.024	0.144
H	SHH	2	6	125	0.048	0.096
H	SKI	16	7	125	0.056	0.896
H	SKIL	79	9	125	0.072	5.688
H	SKP1	234	63	125	0.504	117.936
H	SKP2	47	9	125	0.072	3.384
H	SLC38A9	17	1	125	0.008	0.136
H	SLC3A2	27	72	125	0.576	15.552
H	SLC7A5	12	67	125	0.536	6.432
H	SMAD1	87	4	125	0.032	2.784
H	SMAD2	227	11	125	0.088	19.976
H	SMAD3	198	62	125	0.496	98.208
H	SMAD5	32	13	125	0.104	3.328
H	SMAD6	13	3	125	0.024	0.312
H	SMAD7	33	1	125	0.008	0.264
H	SMARCA4	5	30	125	0.24	1.2
H	SMO	6	47	125	0.376	2.256
H	SMURF1	31	2	125	0.016	0.496
H	SOS1	31	1	125	0.008	0.248
H	SOST	3	8	125	0.064	0.192
H	SOX13	9	20	125	0.16	1.44
H	SOX2	14	28	125	0.224	3.136
H	SOX4	10	70	125	0.56	5.6
H	SOX9	4	52	125	0.416	1.664
H	SP1	82	7	125	0.056	4.592
H	SPEN	17	18	125	0.144	2.448
H	SPRED1	36	3	125	0.024	0.864
H	SPRED2	23	3	125	0.024	0.552
H	SPRY1	75	10	125	0.08	6
H	SPRY2	80	11	125	0.088	7.04
H	SRC	201	37	125	0.296	59.496
H	SREBF1	65	47	125	0.376	24.44
H	STAT1	60	51	125	0.408	24.48
H	STAT3	166	10	125	0.08	13.28
H	STAT5A	60	1	125	0.008	0.48
H	STRADB	4	2	125	0.016	0.064
H	STRAP	45	36	125	0.288	12.96
H	STUB1	111	1	125	0.008	0.888
H	SUFU	40	2	125	0.016	0.64
H	SYK	48	28	125	0.224	10.752
H	SYVN1	13	56	125	0.448	5.824
H	SZT2	4	6	125	0.048	0.192
H	TAB3	11	1	125	0.008	0.088
H	TAX1BP1	70	10	125	0.08	5.6
H	TAZ	3	4	125	0.032	0.096
H	TBC1D7	25	19	125	0.152	3.8
H	TBL1X	20	24	125	0.192	3.84
H	TBL1XR1	23	105	125	0.84	19.32
H	TCF7	4	30	125	0.24	0.96
H	TCF7L2	49	1	125	0.008	0.392
H	TDGF1	10	3	125	0.024	0.24
H	TELO2	28	4	125	0.032	0.896
H	TERT	24	3	125	0.024	0.576
H	TFDP1	58	39	125	0.312	18.096
H	TFDP2	9	4	125	0.032	0.288
H	TFF1	19	12	125	0.096	1.824
H	TGFA	13	19	125	0.152	1.976
H	TGFB1	79	40	125	0.32	25.28
H	TGFB2	2	6	125	0.048	0.096
H	TGFB3	10	25	125	0.2	2
H	TGFBR1	19	3	125	0.024	0.456
H	TGFBR2	22	15	125	0.12	2.64
H	TGIF1	24	1	125	0.008	0.192
H	TGIF2	2	2	125	0.016	0.032
H	THBS1	8	29	125	0.232	1.856
H	TLE1	103	3	125	0.024	2.472
H	TLE3	35	4	125	0.032	1.12
H	TLE4	13	2	125	0.016	0.208
H	TLE5	301	22	125	0.176	52.976
H	TMED5	3	42	125	0.336	1.008
H	TNF	40	2	125	0.016	0.64
H	TNFAIP3	37	29	125	0.232	8.584
H	TNFRSF10B	10	12	125	0.096	0.96
H	TNFRSF11B	2	1	125	0.008	0.016
H	TNFRSF12A	5	30	125	0.24	1.2
H	TNFRSF13C	5	4	125	0.032	0.16
H	TNFRSF14	72	6	125	0.048	3.456
H	TNFRSF18	5	15	125	0.12	0.6
H	TNFRSF19	5	18	125	0.144	0.72
H	TNFRSF1A	108	9	125	0.072	7.776
H	TNFRSF1B	100	25	125	0.2	20
H	TNFRSF21	6	51	125	0.408	2.448
H	TNFRSF25	1	11	125	0.088	0.088
H	TNFRSF9	1	2	125	0.016	0.016
H	TNFSF10	14	44	125	0.352	4.928
H	TNFSF13B	3	2	125	0.016	0.048
H	TNFSF14	24	1	125	0.008	0.192
H	TNFSF4	1	1	125	0.008	0.008
H	TNKS	17	3	125	0.024	0.408
H	TNKS2	0	1	125	0.008	0
H	TNRC6A	49	1	125	0.008	0.392
H	TNRC6C	23	3	125	0.024	0.552
H	TOLLIP	72	3	125	0.024	1.728
H	TP53	419	80	125	0.64	268.16
H	TRAF1	237	5	125	0.04	9.48
H	TRAF3	55	3	125	0.024	1.32
H	TRRAP	53	14	125	0.112	5.936
H	TSC2	23	15	125	0.12	2.76
H	TUBA1A	224	29	125	0.232	51.968
H	TUBA1B	35	72	125	0.576	20.16
H	TUBA1C	133	82	125	0.656	87.248
H	TUBA4A	49	38	125	0.304	14.896
H	TUBB2A	50	26	125	0.208	10.4
H	TUBB2B	34	4	125	0.032	1.088
H	TUBB4A	72	4	125	0.032	2.304
H	TUBB4B	47	70	125	0.56	26.32
H	TUBB6	33	26	125	0.208	6.864
H	TULP3	73	1	125	0.008	0.584
H	UBA52	31	86	125	0.688	21.328
H	UBB	82	28	125	0.224	18.368
H	UBC	5	66	125	0.528	2.64
H	UBE2D1	116	20	125	0.16	18.56
H	UBE2D3	109	40	125	0.32	34.88
H	UBE2I	182	97	125	0.776	141.232
H	UBE2M	30	52	125	0.416	12.48
H	UBE2N	175	41	125	0.328	57.4
H	UBE2V1	116	1	125	0.008	0.928
H	UCHL5	63	2	125	0.016	1.008
H	ULK1	41	20	125	0.16	6.56
H	ULK3	1	5	125	0.04	0.04
H	USP11	103	7	125	0.056	5.768
H	USP34	4	7	125	0.056	0.224
H	USP8	26	2	125	0.016	0.416
H	USP9X	31	5	125	0.04	1.24
H	VANGL2	4	28	125	0.224	0.896
H	VAV2	64	8	125	0.064	4.096
H	VAV3	15	19	125	0.152	2.28
H	VCAM1	620	9	125	0.072	44.64
H	VCP	113	97	125	0.776	87.688
H	VPS26A	44	78	125	0.624	27.456
H	VPS29	15	20	125	0.16	2.4
H	VPS35	30	81	125	0.648	19.44
H	WAS	50	8	125	0.064	3.2
H	WIF1	12	1	125	0.008	0.096
H	WISP1	4	3	125	0.024	0.096
H	WLS	6	1	125	0.008	0.048
H	WNT11	17	14	125	0.112	1.904
H	WNT2	7	1	125	0.008	0.056
H	WNT2B	2	6	125	0.048	0.096
H	WNT3A	4	2	125	0.016	0.064
H	WNT4	9	6	125	0.048	0.432
H	WNT5A	11	37	125	0.296	3.256
H	WNT6	0	1	125	0.008	0
H	WNT7A	3	2	125	0.016	0.048
H	WNT7B	5	11	125	0.088	0.44
H	WWTR1	38	14	125	0.112	4.256
H	XIAP	83	2	125	0.016	1.328
H	XPO1	59	7	125	0.056	3.304
H	YWHAB	310	83	125	0.664	205.84
H	YWHAZ	522	109	125	0.872	455.184
H	ZFYVE9	43	10	125	0.08	3.44
L	ABL1	219	1	135	0.00741	1.62222
L	ACTR2	77	35	135	0.25926	19.96296
L	ACTR3	36	27	135	0.2	7.2
L	ACVR1	3	33	135	0.24444	0.73333
L	ACVR1B	13	4	135	0.02963	0.38519
L	ACVR1C	2	1	135	0.00741	0.01481
L	ACVRL1	6	4	135	0.02963	0.17778
L	ADAM10	21	28	135	0.20741	4.35556
L	ADAM12	27	4	135	0.02963	0.8
L	ADAM17	17	10	135	0.07407	1.25926
L	ADCY1	1	9	135	0.06667	0.06667
L	ADCY3	1	4	135	0.02963	0.02963
L	ADCY4	4	5	135	0.03704	0.14815
L	ADCY5	3	1	135	0.00741	0.02222
L	ADCY6	7	8	135	0.05926	0.41481
L	ADCY8	1	1	135	0.00741	0.00741
L	ADCY9	2	6	135	0.04444	0.08889
L	AGO1	178	13	135	0.0963	17.14074
L	AGO3	55	1	135	0.00741	0.40741
L	AKT1	381	22	135	0.16296	62.08889
L	AKT1S1	11	52	135	0.38519	4.23704
L	AKT2	35	20	135	0.14815	5.18519
L	AKT3	8	29	135	0.21481	1.71852
L	ANOS1	3	2	135	0.01481	0.04444
L	AP2B1	70	56	135	0.41481	29.03704
L	AP2M1	96	27	135	0.2	19.2
L	AP2S1	17	25	135	0.18519	3.14815
L	APC	172	23	135	0.17037	29.3037
L	APH1A	22	30	135	0.22222	4.88889
L	APH1B	5	7	135	0.05185	0.25926
L	AREG	7	14	135	0.1037	0.72593
L	ARHGEF7	32	1	135	0.00741	0.23704
L	ARRB2	296	4	135	0.02963	8.77037
L	ATF4	76	31	135	0.22963	17.45185
L	ATG13	18	8	135	0.05926	1.06667
L	ATM	76	4	135	0.02963	2.25185
L	ATP6V0B	9	36	135	0.26667	2.4
L	ATP6V0D1	28	30	135	0.22222	6.22222
L	ATP6V1A	76	7	135	0.05185	3.94074
L	ATP6V1C1	8	24	135	0.17778	1.42222
L	ATP6V1D	15	1	135	0.00741	0.11111
L	ATP6V1E1	10	10	135	0.07407	0.74074
L	ATP6V1F	6	68	135	0.5037	3.02222
L	ATP6V1G1	22	43	135	0.31852	7.00741
L	AXIN1	104	24	135	0.17778	18.48889
L	BAD	35	1	135	0.00741	0.25926
L	BAMBI	6	11	135	0.08148	0.48889
L	BCL10	40	3	135	0.02222	0.88889
L	BCL2	51	8	135	0.05926	3.02222
L	BCL2A1	11	1	135	0.00741	0.08148
L	BCL2L1	71	68	135	0.5037	35.76296
L	BCL3	13	22	135	0.16296	2.11852
L	BCL9	5	17	135	0.12593	0.62963
L	BIRC2	73	1	135	0.00741	0.54074
L	BIRC3	41	7	135	0.05185	2.12593
L	BLNK	13	13	135	0.0963	1.25185
L	BMP2	17	2	135	0.01481	0.25185
L	BMP4	7	3	135	0.02222	0.15556
L	BMP7	15	14	135	0.1037	1.55556
L	BMPR1A	29	1	135	0.00741	0.21481
L	BMPR1B	24	29	135	0.21481	5.15556
L	BMPR2	10	34	135	0.25185	2.51852
L	BOC	3	3	135	0.02222	0.06667
L	BRAF	43	4	135	0.02963	1.27407
L	BTC	8	1	135	0.00741	0.05926
L	BTRC	84	23	135	0.17037	14.31111
L	CAB39	22	18	135	0.13333	2.93333
L	CAB39L	6	14	135	0.1037	0.62222
L	CAD	60	6	135	0.04444	2.66667
L	CALM1	121	18	135	0.13333	16.13333
L	CAMK1	5	7	135	0.05185	0.25926
L	CAMK2B	45	2	135	0.01481	0.66667
L	CAMK2D	39	7	135	0.05185	2.02222
L	CAMK4	3	2	135	0.01481	0.04444
L	CARD10	99	1	135	0.00741	0.73333
L	CARD11	14	6	135	0.04444	0.62222
L	CAV1	81	17	135	0.12593	10.2
L	CBL	101	8	135	0.05926	5.98519
L	CCL13	1	1	135	0.00741	0.00741
L	CCL19	1	8	135	0.05926	0.05926
L	CCL21	8	4	135	0.02963	0.23704
L	CCNC	74	2	135	0.01481	1.0963
L	CCND1	56	68	135	0.5037	28.20741
L	CCND2	9	69	135	0.51111	4.6
L	CCND3	32	23	135	0.17037	5.45185
L	CCNT1	25	7	135	0.05185	1.2963
L	CD14	25	3	135	0.02222	0.55556
L	CD40	21	13	135	0.0963	2.02222
L	CDC34	72	4	135	0.02963	2.13333
L	CDC42	159	35	135	0.25926	41.22222
L	CDC73	83	19	135	0.14074	11.68148
L	CDH1	84	28	135	0.20741	17.42222
L	CDKN1A	172	72	135	0.53333	91.73333
L	CDKN2B	20	13	135	0.0963	1.92593
L	CDO1	2	1	135	0.00741	0.01481
L	CELSR2	7	14	135	0.1037	0.72593
L	CELSR3	18	1	135	0.00741	0.13333
L	CFL1	53	88	135	0.65185	34.54815
L	CFLAR	39	27	135	0.2	7.8
L	CGN	84	5	135	0.03704	3.11111
L	CHP1	7	4	135	0.02963	0.20741
L	CHRD	48	3	135	0.02222	1.06667
L	CHUK	65	4	135	0.02963	1.92593
L	CIR1	14	3	135	0.02222	0.31111
L	CLIP1	22	32	135	0.23704	5.21481
L	CLTA	55	82	135	0.60741	33.40741
L	CLTB	65	18	135	0.13333	8.66667
L	CLTC	197	61	135	0.45185	89.01481
L	CRK	282	7	135	0.05185	14.62222
L	CSK	43	1	135	0.00741	0.31852
L	CSNK1A1	81	9	135	0.06667	5.4
L	CSNK1D	38	37	135	0.27407	10.41481
L	CSNK1E	102	61	135	0.45185	46.08889
L	CSNK1G2	10	1	135	0.00741	0.07407
L	CSNK2A1	284	24	135	0.17778	50.48889
L	CSNK2A2	179	10	135	0.07407	13.25926
L	CSNK2B	1	4	135	0.02963	0.02963
L	CTBP2	105	53	135	0.39259	41.22222
L	CTNNB1	444	62	135	0.45926	203.91111
L	CXCL1	5	10	135	0.07407	0.37037
L	CXCL12	4	2	135	0.01481	0.05926
L	CXCL2	3	6	135	0.04444	0.13333
L	CXCL8	7	22	135	0.16296	1.14074
L	CXXC4	6	2	135	0.01481	0.08889
L	CYLD	26	2	135	0.01481	0.38519
L	DAG1	12	32	135	0.23704	2.84444
L	DCN	9	8	135	0.05926	0.53333
L	DDIT4	11	48	135	0.35556	3.91111
L	DERL2	14	7	135	0.05185	0.72593
L	DIAPH1	31	73	135	0.54074	16.76296
L	DKK2	2	1	135	0.00741	0.01481
L	DKK3	9	7	135	0.05185	0.46667
L	DNER	3	7	135	0.05185	0.15556
L	DOK2	21	1	135	0.00741	0.15556
L	DTX1	15	1	135	0.00741	0.11111
L	DTX3	32	4	135	0.02963	0.94815
L	DTX4	2	49	135	0.36296	0.72593
L	DVL1	40	12	135	0.08889	3.55556
L	DVL2	126	7	135	0.05185	6.53333
L	DYRK1A	39	1	135	0.00741	0.28889
L	DYRK2	17	9	135	0.06667	1.13333
L	E2F4	21	6	135	0.04444	0.93333
L	EDA	21	1	135	0.00741	0.15556
L	EDA2R	15	9	135	0.06667	1
L	EEF2K	13	5	135	0.03704	0.48148
L	EGF	6	15	135	0.11111	0.66667
L	EGFR	464	43	135	0.31852	147.79259
L	EIF3A	62	43	135	0.31852	19.74815
L	EIF4A1	42	1	135	0.00741	0.31111
L	EIF4B	28	59	135	0.43704	12.23704
L	EIF4EBP1	21	36	135	0.26667	5.6
L	EIF4EBP2	1	3	135	0.02222	0.02222
L	EIF4G1	68	26	135	0.19259	13.0963
L	EIF6	93	45	135	0.33333	31
L	ELK1	10	1	135	0.00741	0.07407
L	EPN1	23	24	135	0.17778	4.08889
L	EPS15	61	1	135	0.00741	0.45185
L	ERBB2	244	66	135	0.48889	119.28889
L	ERBB3	101	98	135	0.72593	73.31852
L	ERC1	35	7	135	0.05185	1.81481
L	ERLEC1	4	6	135	0.04444	0.17778
L	F11R	8	15	135	0.11111	0.88889
L	FAS	45	6	135	0.04444	2
L	FBN1	18	1	135	0.00741	0.13333
L	FBXW11	50	13	135	0.0963	4.81481
L	FBXW2	14	1	135	0.00741	0.1037
L	FBXW4	8	2	135	0.01481	0.11852
L	FGF1	10	5	135	0.03704	0.37037
L	FGF2	13	7	135	0.05185	0.67407
L	FGF7	3	1	135	0.00741	0.02222
L	FGF9	4	1	135	0.00741	0.02963
L	FGFR1	38	9	135	0.06667	2.53333
L	FGFR2	69	2	135	0.01481	1.02222
L	FGFR3	34	4	135	0.02963	1.00741
L	FGFR4	35	13	135	0.0963	3.37037
L	FGFRL1	1	21	135	0.15556	0.15556
L	FHL1	37	25	135	0.18519	6.85185
L	FKBP1A	14	53	135	0.39259	5.4963
L	FLCN	13	3	135	0.02222	0.28889
L	FLRT1	1	1	135	0.00741	0.00741
L	FLRT3	4	11	135	0.08148	0.32593
L	FMOD	4	46	135	0.34074	1.36296
L	FNIP2	2	2	135	0.01481	0.02963
L	FOS	139	26	135	0.19259	26.77037
L	FOSL1	21	2	135	0.01481	0.31111
L	FRS2	8	2	135	0.01481	0.11852
L	FURIN	10	27	135	0.2	2
L	FUZ	2	1	135	0.00741	0.01481
L	FZD1	5	29	135	0.21481	1.07407
L	FZD3	1	7	135	0.05185	0.05185
L	FZD4	13	8	135	0.05926	0.77037
L	FZD5	16	2	135	0.01481	0.23704
L	FZD6	6	42	135	0.31111	1.86667
L	FZD8	4	10	135	0.07407	0.2963
L	GADD45A	60	9	135	0.06667	4
L	GDF2	6	14	135	0.1037	0.62222
L	GDF6	4	5	135	0.03704	0.14815
L	GHR	24	13	135	0.0963	2.31111
L	GNAO1	8	3	135	0.02222	0.17778
L	GNAS	9	67	135	0.4963	4.46667
L	GNB1	105	72	135	0.53333	56
L	GNB2	35	102	135	0.75556	26.44444
L	GNG11	8	28	135	0.20741	1.65926
L	GNG12	11	2	135	0.01481	0.16296
L	GNG2	28	1	135	0.00741	0.20741
L	GNG5	9	71	135	0.52593	4.73333
L	GOPC	60	1	135	0.00741	0.44444
L	GPC4	11	30	135	0.22222	2.44444
L	GRB10	30	43	135	0.31852	9.55556
L	GRB2	753	36	135	0.26667	200.8
L	GRK2	24	32	135	0.23704	5.68889
L	GRK3	6	3	135	0.02222	0.13333
L	GSK3B	310	14	135	0.1037	32.14815
L	H2AFJ	1	81	135	0.6	0.6
L	H2AFV	8	37	135	0.27407	2.19259
L	H2AFX	181	1	135	0.00741	1.34074
L	H2AFZ	7	37	135	0.27407	1.91852
L	H2BC4	43	12	135	0.08889	3.82222
L	HBEGF	1	9	135	0.06667	0.06667
L	HDAC1	257	22	135	0.16296	41.88148
L	HDAC2	154	3	135	0.02222	3.42222
L	HDAC4	143	1	135	0.00741	1.05926
L	HDAC5	41	3	135	0.02222	0.91111
L	HDAC6	113	1	135	0.00741	0.83704
L	HDAC7	60	1	135	0.00741	0.44444
L	HES1	43	46	135	0.34074	14.65185
L	HEY1	15	3	135	0.02222	0.33333
L	HEY2	19	7	135	0.05185	0.98519
L	HEYL	18	6	135	0.04444	0.8
L	HGS	222	14	135	0.1037	23.02222
L	HHAT	1	7	135	0.05185	0.05185
L	HHIP	8	6	135	0.04444	0.35556
L	HIF1A	89	27	135	0.2	17.8
L	HIST1H2AC	2	55	135	0.40741	0.81481
L	HIST1H2BD	2	39	135	0.28889	0.57778
L	HIST1H2BK	7	2	135	0.01481	0.1037
L	HR	24	1	135	0.00741	0.17778
L	HRAS	51	11	135	0.08148	4.15556
L	ICAM1	9	77	135	0.57037	5.13333
L	ID1	33	17	135	0.12593	4.15556
L	ID2	33	19	135	0.14074	4.64444
L	ID3	33	16	135	0.11852	3.91111
L	ID4	7	11	135	0.08148	0.57037
L	IFT140	18	1	135	0.00741	0.13333
L	IFT172	24	1	135	0.00741	0.17778
L	IFT57	27	15	135	0.11111	3
L	IGF1R	48	40	135	0.2963	14.22222
L	IKBKB	86	13	135	0.0963	8.28148
L	IL1R1	7	18	135	0.13333	0.93333
L	INHBA	5	1	135	0.00741	0.03704
L	INHBB	9	39	135	0.28889	2.6
L	INSR	46	42	135	0.31111	14.31111
L	INVS	12	1	135	0.00741	0.08889
L	IQCE	5	40	135	0.2963	1.48148
L	IRAK1	61	67	135	0.4963	30.27407
L	IRS1	26	1	135	0.00741	0.19259
L	ITCH	41	7	135	0.05185	2.12593
L	ITPR1	15	3	135	0.02222	0.33333
L	ITPR3	18	35	135	0.25926	4.66667
L	JAG1	10	28	135	0.20741	2.07407
L	JAG2	9	18	135	0.13333	1.2
L	JAK1	20	4	135	0.02963	0.59259
L	JUN	1462	29	135	0.21481	314.05926
L	JUNB	40	19	135	0.14074	5.62963
L	KAT2A	43	4	135	0.02963	1.27407
L	KAT2B	37	1	135	0.00741	0.27407
L	KLHL12	61	24	135	0.17778	10.84444
L	KMT2D	22	8	135	0.05926	1.3037
L	KRAS	66	6	135	0.04444	2.93333
L	LAMTOR1	22	14	135	0.1037	2.28148
L	LAMTOR2	17	27	135	0.2	3.4
L	LAMTOR3	28	4	135	0.02963	0.82963
L	LAMTOR4	14	7	135	0.05185	0.72593
L	LAMTOR5	58	8	135	0.05926	3.43704
L	LCK	3	2	135	0.01481	0.04444
L	LEF1	56	1	135	0.00741	0.41481
L	LEFTY1	1	1	135	0.00741	0.00741
L	LEO1	26	35	135	0.25926	6.74074
L	LFNG	1	53	135	0.39259	0.39259
L	LGR4	7	2	135	0.01481	0.1037
L	LIMK1	32	14	135	0.1037	3.31852
L	LIMK2	25	14	135	0.1037	2.59259
L	LRIG1	1	40	135	0.2963	0.2963
L	LRP2	11	17	135	0.12593	1.38519
L	LRP5	7	22	135	0.16296	1.14074
L	LTB	1	2	135	0.01481	0.01481
L	LTBP1	8	1	135	0.00741	0.05926
L	LTBR	10	52	135	0.38519	3.85185
L	LY96	6	1	135	0.00741	0.04444
L	LYN	60	1	135	0.00741	0.44444
L	MALT1	29	27	135	0.2	5.8
L	MAML1	30	3	135	0.02222	0.66667
L	MAP2K2	19	9	135	0.06667	1.26667
L	MAP2K3	18	7	135	0.05185	0.93333
L	MAP2K6	15	4	135	0.02963	0.44444
L	MAP3K1	123	22	135	0.16296	20.04444
L	MAP3K11	13	38	135	0.28148	3.65926
L	MAP3K3	171	5	135	0.03704	6.33333
L	MAP3K7	77	3	135	0.02222	1.71111
L	MAPK1	100	29	135	0.21481	21.48148
L	MAPK13	89	14	135	0.1037	9.22963
L	MAPK14	100	22	135	0.16296	16.2963
L	MAPK9	79	2	135	0.01481	1.17037
L	MAPKAP1	73	2	135	0.01481	1.08148
L	MCM5	52	1	135	0.00741	0.38519
L	MCM6	70	4	135	0.02963	2.07407
L	MDFI	382	6	135	0.04444	16.97778
L	MDM2	191	73	135	0.54074	103.28148
L	MIB1	30	1	135	0.00741	0.22222
L	MIOS	14	1	135	0.00741	0.1037
L	MLST8	23	20	135	0.14815	3.40741
L	MMP7	3	47	135	0.34815	1.04444
L	MTMR4	5	2	135	0.01481	0.07407
L	MTOR	76	1	135	0.00741	0.56296
L	MUC1	14	64	135	0.47407	6.63704
L	MYC	768	58	135	0.42963	329.95556
L	MYD88	43	10	135	0.07407	3.18519
L	NBL1	12	29	135	0.21481	2.57778
L	NCK2	131	42	135	0.31111	40.75556
L	NCOR1	69	40	135	0.2963	20.44444
L	NCOR2	44	19	135	0.14074	6.19259
L	NCSTN	55	3	135	0.02222	1.22222
L	NEDD4L	29	43	135	0.31852	9.23704
L	NEDD8	99	33	135	0.24444	24.2
L	NEO1	6	17	135	0.12593	0.75556
L	NEURL1	7	1	135	0.00741	0.05185
L	NEURL1B	1	32	135	0.23704	0.23704
L	NFATC1	49	1	135	0.00741	0.36296
L	NFATC4	11	5	135	0.03704	0.40741
L	NFKB1	376	25	135	0.18519	69.62963
L	NFKB2	125	41	135	0.3037	37.96296
L	NFKBIA	81	2	135	0.01481	1.2
L	NFKBIE	49	1	135	0.00741	0.36296
L	NGFR	20	2	135	0.01481	0.2963
L	NKD1	14	1	135	0.00741	0.1037
L	NLK	65	1	135	0.00741	0.48148
L	NOTCH1	218	6	135	0.04444	9.68889
L	NOTCH2	35	41	135	0.3037	10.62963
L	NOTCH3	57	8	135	0.05926	3.37778
L	NOTCH4	7	3	135	0.02222	0.15556
L	NPRL3	1	15	135	0.11111	0.11111
L	NR2C2	17	3	135	0.02222	0.37778
L	NRAS	34	15	135	0.11111	3.77778
L	NRG1	5	6	135	0.04444	0.22222
L	NUMB	58	3	135	0.02222	1.28889
L	OFD1	252	1	135	0.00741	1.86667
L	OS9	20	1	135	0.00741	0.14815
L	P4HB	54	94	135	0.6963	37.6
L	PAG1	11	19	135	0.14074	1.54815
L	PAK1	70	12	135	0.08889	6.22222
L	PAK2	83	47	135	0.34815	28.8963
L	PAK3	5	1	135	0.00741	0.03704
L	PAK4	23	23	135	0.17037	3.91852
L	PARD3	48	17	135	0.12593	6.04444
L	PARP1	101	2	135	0.01481	1.4963
L	PDCD4	16	16	135	0.11852	1.8963
L	PDE6B	1	1	135	0.00741	0.00741
L	PDK2	7	2	135	0.01481	0.1037
L	PELI1	21	24	135	0.17778	3.73333
L	PFN1	27	78	135	0.57778	15.6
L	PIAS4	59	2	135	0.01481	0.87407
L	PIK3CB	16	1	135	0.00741	0.11852
L	PIK3CD	1	2	135	0.01481	0.01481
L	PIK3R1	210	1	135	0.00741	1.55556
L	PIK3R3	121	1	135	0.00741	0.8963
L	PLAU	9	31	135	0.22963	2.06667
L	PLCB1	5	1	135	0.00741	0.03704
L	PLCB2	1	7	135	0.05185	0.05185
L	PLCD1	5	37	135	0.27407	1.37037
L	PLCD3	2	75	135	0.55556	1.11111
L	PLCE1	3	3	135	0.02222	0.06667
L	PLCG1	118	6	135	0.04444	5.24444
L	PLCG2	35	3	135	0.02222	0.77778
L	PMEPA1	2	68	135	0.5037	1.00741
L	PPARD	14	1	135	0.00741	0.1037
L	PPM1A	28	1	135	0.00741	0.20741
L	PPP1CA	349	53	135	0.39259	137.01481
L	PPP1CB	222	68	135	0.5037	111.82222
L	PPP1CC	229	1	135	0.00741	1.6963
L	PPP1R15A	7	3	135	0.02222	0.15556
L	PPP2CA	144	12	135	0.08889	12.8
L	PPP2CB	130	4	135	0.02963	3.85185
L	PPP2R1A	193	45	135	0.33333	64.33333
L	PPP2R5A	21	2	135	0.01481	0.31111
L	PPP2R5C	20	1	135	0.00741	0.14815
L	PPP3CA	22	34	135	0.25185	5.54074
L	PPP3CB	15	1	135	0.00741	0.11111
L	PRICKLE1	6	44	135	0.32593	1.95556
L	PRKAA1	73	6	135	0.04444	3.24444
L	PRKAB1	160	2	135	0.01481	2.37037
L	PRKAB2	140	1	135	0.00741	1.03704
L	PRKACA	66	7	135	0.05185	3.42222
L	PRKACB	37	13	135	0.0963	3.56296
L	PRKAR1A	77	23	135	0.17037	13.11852
L	PRKAR1B	66	4	135	0.02963	1.95556
L	PRKAR2A	30	1	135	0.00741	0.22222
L	PRKCA	31	8	135	0.05926	1.83704
L	PRKCB	26	1	135	0.00741	0.19259
L	PRKCD	50	6	135	0.04444	2.22222
L	PRKCH	5	1	135	0.00741	0.03704
L	PRKCI	54	18	135	0.13333	7.2
L	PRKCQ	18	1	135	0.00741	0.13333
L	PRKDC	110	19	135	0.14074	15.48148
L	PRKG1	12	1	135	0.00741	0.08889
L	PROC	4	6	135	0.04444	0.17778
L	PRR5	15	5	135	0.03704	0.55556
L	PSEN1	102	13	135	0.0963	9.82222
L	PSEN2	23	1	135	0.00741	0.17037
L	PSENEN	8	18	135	0.13333	1.06667
L	PSMA1	167	3	135	0.02222	3.71111
L	PSMA3	104	10	135	0.07407	7.7037
L	PSMA4	33	46	135	0.34074	11.24444
L	PSMA5	24	16	135	0.11852	2.84444
L	PSMA6	70	6	135	0.04444	3.11111
L	PSMA7	51	2	135	0.01481	0.75556
L	PSMB1	92	32	135	0.23704	21.80741
L	PSMB10	11	5	135	0.03704	0.40741
L	PSMB3	40	55	135	0.40741	16.2963
L	PSMB4	43	45	135	0.33333	14.33333
L	PSMB5	38	34	135	0.25185	9.57037
L	PSMB6	21	24	135	0.17778	3.73333
L	PSMB7	33	41	135	0.3037	10.02222
L	PSMB8	3	18	135	0.13333	0.4
L	PSMB9	13	25	135	0.18519	2.40741
L	PSMC2	46	6	135	0.04444	2.04444
L	PSMC3	47	5	135	0.03704	1.74074
L	PSMC4	49	1	135	0.00741	0.36296
L	PSMC5	70	38	135	0.28148	19.7037
L	PSMC6	59	3	135	0.02222	1.31111
L	PSMD10	32	1	135	0.00741	0.23704
L	PSMD11	66	5	135	0.03704	2.44444
L	PSMD12	30	5	135	0.03704	1.11111
L	PSMD13	51	11	135	0.08148	4.15556
L	PSMD14	63	27	135	0.2	12.6
L	PSMD3	47	31	135	0.22963	10.79259
L	PSMD4	2	3	135	0.02222	0.04444
L	PSMD6	72	1	135	0.00741	0.53333
L	PSMD7	48	29	135	0.21481	10.31111
L	PSMD8	26	26	135	0.19259	5.00741
L	PSME1	24	21	135	0.15556	3.73333
L	PSME2	16	4	135	0.02963	0.47407
L	PSME3	87	31	135	0.22963	19.97778
L	PSMF1	31	11	135	0.08148	2.52593
L	PTCH1	12	9	135	0.06667	0.8
L	PTEN	56	8	135	0.05926	3.31852
L	PTGS2	6	5	135	0.03704	0.22222
L	PTK2	67	1	135	0.00741	0.4963
L	PTK7	10	57	135	0.42222	4.22222
L	PTPN1	97	13	135	0.0963	9.34074
L	PTPN11	66	26	135	0.19259	12.71111
L	PTPN12	47	55	135	0.40741	19.14815
L	PTPN3	50	3	135	0.02222	1.11111
L	PTPRJ	65	38	135	0.28148	18.2963
L	PTPRK	25	10	135	0.07407	1.85185
L	PXN	58	54	135	0.4	23.2
L	PYGO2	6	7	135	0.05185	0.31111
L	RAC1	125	21	135	0.15556	19.44444
L	RAC2	16	7	135	0.05185	0.82963
L	RAC3	21	3	135	0.02222	0.46667
L	RAF1	115	1	135	0.00741	0.85185
L	RASA1	49	32	135	0.23704	11.61481
L	RBCK1	39	67	135	0.4963	19.35556
L	RBPJ	106	1	135	0.00741	0.78519
L	RBX1	60	8	135	0.05926	3.55556
L	RELA	212	17	135	0.12593	26.6963
L	RELT	2	1	135	0.00741	0.01481
L	RHEB	16	1	135	0.00741	0.11852
L	RHOA	55	39	135	0.28889	15.88889
L	RNF11	60	16	135	0.11852	7.11111
L	RNF146	10	1	135	0.00741	0.07407
L	RNF152	5	3	135	0.02222	0.11111
L	RNF43	14	5	135	0.03704	0.51852
L	ROR2	26	1	135	0.00741	0.19259
L	RPS27A	29	52	135	0.38519	11.17037
L	RPS6	55	89	135	0.65926	36.25926
L	RPS6KA1	35	1	135	0.00741	0.25926
L	RPS6KA2	14	16	135	0.11852	1.65926
L	RPS6KA3	19	15	135	0.11111	2.11111
L	RPS6KA4	5	8	135	0.05926	0.2963
L	RPS6KA6	29	4	135	0.02963	0.85926
L	RPS6KB2	11	7	135	0.05185	0.57037
L	RPTOR	66	20	135	0.14815	9.77778
L	RRAGA	13	1	135	0.00741	0.0963
L	RRAGD	10	8	135	0.05926	0.59259
L	RUNX3	14	3	135	0.02222	0.31111
L	RUVBL1	119	5	135	0.03704	4.40741
L	SAR1A	6	18	135	0.13333	0.8
L	SCRIB	79	5	135	0.03704	2.92593
L	SEC13	42	48	135	0.35556	14.93333
L	SEH1L	50	15	135	0.11111	5.55556
L	SEL1L	13	49	135	0.36296	4.71852
L	SEM1	71	31	135	0.22963	16.3037
L	SERPINE1	14	14	135	0.1037	1.45185
L	SERPINF1	3	3	135	0.02222	0.06667
L	SESN1	1	1	135	0.00741	0.00741
L	SESN2	10	1	135	0.00741	0.07407
L	SETD7	19	52	135	0.38519	7.31852
L	SFRP1	13	3	135	0.02222	0.28889
L	SFRP2	12	20	135	0.14815	1.77778
L	SFRP4	19	44	135	0.32593	6.19259
L	SGCD	3	4	135	0.02963	0.08889
L	SGK1	51	16	135	0.11852	6.04444
L	SH3GL1	46	37	135	0.27407	12.60741
L	SH3GL2	60	1	135	0.00741	0.44444
L	SH3KBP1	45	2	135	0.01481	0.66667
L	SHARPIN	22	33	135	0.24444	5.37778
L	SHC1	102	22	135	0.16296	16.62222
L	SHC2	6	3	135	0.02222	0.13333
L	SHC3	42	2	135	0.01481	0.62222
L	SHH	2	5	135	0.03704	0.07407
L	SKIL	79	2	135	0.01481	1.17037
L	SKP1	234	25	135	0.18519	43.33333
L	SKP2	47	1	135	0.00741	0.34815
L	SLC3A2	27	45	135	0.33333	9
L	SLC7A5	12	14	135	0.1037	1.24444
L	SMAD3	198	23	135	0.17037	33.73333
L	SMAD5	32	1	135	0.00741	0.23704
L	SMAD6	13	1	135	0.00741	0.0963
L	SMAD9	100	16	135	0.11852	11.85185
L	SMARCA4	5	40	135	0.2963	1.48148
L	SMO	6	23	135	0.17037	1.02222
L	SMURF1	31	1	135	0.00741	0.22963
L	SOX4	10	95	135	0.7037	7.03704
L	SOX6	4	4	135	0.02963	0.11852
L	SOX9	4	36	135	0.26667	1.06667
L	SP1	82	12	135	0.08889	7.28889
L	SPEN	17	11	135	0.08148	1.38519
L	SPRED1	36	14	135	0.1037	3.73333
L	SPRED2	23	1	135	0.00741	0.17037
L	SPRY1	75	34	135	0.25185	18.88889
L	SPRY2	80	3	135	0.02222	1.77778
L	SRC	201	7	135	0.05185	10.42222
L	SREBF1	65	86	135	0.63704	41.40741
L	STAM	11	4	135	0.02963	0.32593
L	STAM2	34	3	135	0.02222	0.75556
L	STAT1	60	46	135	0.34074	20.44444
L	STAT3	166	7	135	0.05185	8.60741
L	STAT5B	32	1	135	0.00741	0.23704
L	STRADB	4	8	135	0.05926	0.23704
L	STRAP	45	3	135	0.02222	1
L	STUB1	111	1	135	0.00741	0.82222
L	SUFU	40	11	135	0.08148	3.25926
L	SYK	48	8	135	0.05926	2.84444
L	SYVN1	13	41	135	0.3037	3.94815
L	SZT2	4	5	135	0.03704	0.14815
L	TAB3	11	2	135	0.01481	0.16296
L	TAX1BP1	70	10	135	0.07407	5.18519
L	TAZ	3	1	135	0.00741	0.02222
L	TBC1D7	25	1	135	0.00741	0.18519
L	TBL1X	20	2	135	0.01481	0.2963
L	TBL1XR1	23	75	135	0.55556	12.77778
L	TCF7	4	19	135	0.14074	0.56296
L	TELO2	28	7	135	0.05185	1.45185
L	TFDP1	58	2	135	0.01481	0.85926
L	TFDP2	9	4	135	0.02963	0.26667
L	TFF1	19	1	135	0.00741	0.14074
L	TGFA	13	43	135	0.31852	4.14074
L	TGFB1	79	54	135	0.4	31.6
L	TGFB2	2	19	135	0.14074	0.28148
L	TGFB3	10	23	135	0.17037	1.7037
L	TGFBR1	19	33	135	0.24444	4.64444
L	TGFBR2	22	6	135	0.04444	0.97778
L	TGIF1	24	1	135	0.00741	0.17778
L	THBS1	8	54	135	0.4	3.2
L	TLE1	103	2	135	0.01481	1.52593
L	TLE3	35	9	135	0.06667	2.33333
L	TLE5	301	43	135	0.31852	95.87407
L	TLR2	20	2	135	0.01481	0.2963
L	TLR4	19	3	135	0.02222	0.42222
L	TLR7	5	1	135	0.00741	0.03704
L	TMED5	3	27	135	0.2	0.6
L	TMEFF2	3	37	135	0.27407	0.82222
L	TNFAIP3	37	8	135	0.05926	2.19259
L	TNFRSF10B	10	45	135	0.33333	3.33333
L	TNFRSF11B	2	13	135	0.0963	0.19259
L	TNFRSF12A	5	67	135	0.4963	2.48148
L	TNFRSF13C	5	2	135	0.01481	0.07407
L	TNFRSF14	72	12	135	0.08889	6.4
L	TNFRSF18	5	2	135	0.01481	0.07407
L	TNFRSF19	5	24	135	0.17778	0.88889
L	TNFRSF1A	108	49	135	0.36296	39.2
L	TNFRSF1B	100	36	135	0.26667	26.66667
L	TNFRSF21	6	34	135	0.25185	1.51111
L	TNFRSF25	1	2	135	0.01481	0.01481
L	TNFSF10	14	50	135	0.37037	5.18519
L	TNFSF14	24	1	135	0.00741	0.17778
L	TNFSF4	1	1	135	0.00741	0.00741
L	TNKS	17	8	135	0.05926	1.00741
L	TNRC6A	49	1	135	0.00741	0.36296
L	TP53	419	91	135	0.67407	282.43704
L	TRAF1	237	3	135	0.02222	5.26667
L	TRRAP	53	22	135	0.16296	8.63704
L	TSC2	23	6	135	0.04444	1.02222
L	TUBA1A	224	70	135	0.51852	116.14815
L	TUBA1B	35	32	135	0.23704	8.2963
L	TUBA1C	133	37	135	0.27407	36.45185
L	TUBA3D	47	1	135	0.00741	0.34815
L	TUBA4A	49	10	135	0.07407	3.62963
L	TUBB2A	50	19	135	0.14074	7.03704
L	TUBB4A	72	6	135	0.04444	3.2
L	TUBB4B	47	55	135	0.40741	19.14815
L	TUBB6	33	50	135	0.37037	12.22222
L	UBA52	31	81	135	0.6	18.6
L	UBB	82	22	135	0.16296	13.36296
L	UBC	5	42	135	0.31111	1.55556
L	UBE2D1	116	9	135	0.06667	7.73333
L	UBE2D3	109	23	135	0.17037	18.57037
L	UBE2I	182	92	135	0.68148	124.02963
L	UBE2M	30	18	135	0.13333	4
L	UBE2N	175	25	135	0.18519	32.40741
L	ULK1	41	4	135	0.02963	1.21481
L	ULK3	1	17	135	0.12593	0.12593
L	USP11	103	2	135	0.01481	1.52593
L	USP34	4	8	135	0.05926	0.23704
L	USP9X	31	2	135	0.01481	0.45926
L	VANGL2	4	2	135	0.01481	0.05926
L	VAV1	3	2	135	0.01481	0.04444
L	VAV2	64	1	135	0.00741	0.47407
L	VAV3	15	11	135	0.08148	1.22222
L	VCAM1	620	19	135	0.14074	87.25926
L	VCP	113	69	135	0.51111	57.75556
L	VPS26A	44	28	135	0.20741	9.12593
L	VPS29	15	5	135	0.03704	0.55556
L	VPS35	30	47	135	0.34815	10.44444
L	WAS	50	5	135	0.03704	1.85185
L	WLS	6	1	135	0.00741	0.04444
L	WNT11	17	1	135	0.00741	0.12593
L	WNT2	7	1	135	0.00741	0.05185
L	WNT2B	2	2	135	0.01481	0.02963
L	WNT5A	11	33	135	0.24444	2.68889
L	WWTR1	38	11	135	0.08148	3.0963
L	YWHAB	310	33	135	0.24444	75.77778
L	YWHAZ	522	67	135	0.4963	259.06667
L	ZAP70	20	1	135	0.00741	0.14815
L	ZFYVE9	43	7	135	0.05185	2.22963

## Sheet: Table S10
Supplementary Table S10: Genes with their normalized connections per type of cancer and aggressiveness.
	Class:	H	H	H	L	L	L
Gene	Cancer type:	STAD	LUSC	LIHC	KIRP	THCA	PRAD
BCL3		7.22	2.71	2.08	2.52	2.79	1.08
ATP6V1E1		0	2.08	2.4	0.32	1.43	0.21
MAP3K11		7.7	0.27	8.06	3.77	4.64	2.44
IFT57		1	0	0	1.74	0	7.31
RBCK1		28.89	13.81	29.64	26.42	18.8	15.44
P4HB		28	48.38	46.44	52.26	19.29	49.5
CELSR3		6.67	0.75	0.72	0	0	0.38
ROR2		0.96	6.5	0.52	0.84	0	0
WNT11		5.04	5.67	1.36	1.1	0	0
SETD7		4.93	3.17	7.6	8.58	2.71	11.88
TNFRSF18		0	1.56	0	0	0.18	0
PARD3		1.78	24	3.84	20.13	2.57	1
PLAU		2.33	6.56	0	0.58	4.66	0
RNF43		3.63	0.88	2.24	0	0	1.46
E2F4		6.22	3.94	0.84	3.39	0.38	0
ID2		2.44	0	1.32	1.06	9.43	1.38
GNG5		5	1.12	5.58	4.35	6.43	3
SH3GL1		13.63	30.67	7.36	13.35	22.18	0.96
PDCD4		0	0.33	0	1.03	2	2.33
RPS6KA2		0	0	0.28	0	3.75	0.29
NEDD4L		6.44	0.6	11.02	0.94	1.55	23.56
FOS		51.48	17.38	11.12	26.9	34.75	92.67
PARP1		7.48	46.29	16.16	6.52	0	4.21
GNB1		73.89	50.31	81.9	47.42	52.5	65.62
CLIP1		4.89	6.88	10.12	8.52	4.32	4.12
BIRC3		12.15	2.56	8.2	5.29	2.2	0
PSME1		12.44	5	21.12	7.74	8.57	6
CCL19		0.19	0.25	0.1	0.03	0.11	0.02
DIAPH1		14.93	5.81	19.22	17	11.07	23.25
LRP2		0	0.23	0	5.32	0.39	0
INSR		8.52	0.96	16.56	2.97	26.29	7.67
FZD6		2	4	1.56	0.97	2.46	1.75
RNF152		0.19	1.46	0.3	0.32	0.09	0
PRKCI		72	103.5	0	34.84	11.57	45
VPS29		2.22	1.56	3.3	0.48	0.54	0.62
RPS6		32.59	52.71	79.2	67.42	68.75	80.21
FMOD		1.19	1.08	0.48	1.42	0.14	2.75
ADAM17		5.67	23.38	0	11.52	2.73	0
PSMD13		15.11	23.38	22.44	6.58	3.64	14.88
AGO1		65.93	48.21	17.8	17.23	3.18	33.38
MALT1		1.07	4.23	0.58	6.55	0	12.08
ERBB2		144.59	50.83	92.72	39.35	174.29	106.75
EGFR		137.48	328.67	129.92	269.42	140.86	77.33
ULK1		3.04	6.83	8.2	1.32	0	2.56
CALM1		17.93	15.12	55.66	7.81	25.93	10.08
DAG1		7.11	1.75	5.52	2.71	1.07	5
BMPR2		3.33	0	1.2	2.58	1.96	3.12
NBL1		0.89	1.5	0.48	6.19	1.29	1.75
PTPN11		53.78	33	47.52	72.39	9.43	13.75
LAMTOR2		1.89	1.77	11.56	3.84	3.95	2.48
TMED5		1.22	0.06	1.8	0.48	0.21	1.12
PSMD10		0	16	7.68	0	0	1.33
NCK2		53.37	81.88	39.3	42.26	63.16	13.65
HEY1		0	6.25	0	0	0.8	0
PPP2R1A		193	277.44	312.66	168.1	248.14	144.75
CGN		28	1.75	20.16	0	0	8.75
CDC73		24.59	51.88	53.12	32.13	2.96	41.5
TLE5		33.44	12.54	102.34	97.1	139.75	43.9
UBE2N		58.33	80.21	35	5.65	6.25	80.21
SOX4		8.52	7.92	1.8	6.13	7.68	6.88
SYVN1		7.22	2.17	8.58	2.52	0.46	8.94
CTBP2		54.44	28.44	8.4	37.26	28.12	59.06
TBC1D7		1.85	4.17	4.5	0.81	0	0
MAPK1		11.11	131.25	138	19.35	112.5	37.5
MAP3K7		17.11	86.62	4.62	14.9	0	4.81
RUNX3		6.22	2.62	0	0.45	0.5	0
CCND3		1.19	0.67	0.64	2.06	12	0
PSME2		7.11	2	8.32	2.06	1.14	0
SFRP2		4.44	6.5	0.24	1.16	2.79	1
HDAC1		171.33	321.25	0	0	55.07	171.33
SOX9		3.41	2	0.4	2.32	0.14	1.33
UBE2D3		36.33	22.71	45.78	21.1	7.79	29.52
HRAS		3.78	42.5	16.32	6.58	12.75	4.25
LTBR		5.93	6.88	3.6	8.06	0.71	4.79
PPP2CA		80	63	155.52	41.81	7.71	72
RHOA		61.11	0	148.5	90.48	41.25	27.5
TUBB4B		29.59	26.44	24.44	13.65	15.11	27.42
MAP3K1		0	2.56	0	11.9	41.73	0
KRAS		78.22	71.5	21.12	42.58	0	5.5
TNFRSF21		3.56	3.62	0.72	1.55	1.82	1.12
EPN1		10.22	5.75	8.28	4.45	0.82	7.67
BCL2L1		42.07	4.44	34.08	48.1	45.64	16.27
NFKB2		97.22	23.44	70	28.23	33.48	49.48
SERPINE1		4.15	5.54	1.68	0.45	2.25	1.17
FHL1		1.37	0	1.48	21.48	1.98	3.08
TUBB6		6.11	11	3.3	18.1	18.27	1.38
ACVR1		0.11	0.5	0.06	0.48	1.5	0
SYK		23.11	14	0.96	7.74	1.71	1
GRB2		725.11	282.38	963.84	1311.68	134.46	125.5
MAP2K2		6.33	5.94	23.94	5.52	2.04	4.75
TGFA		0.48	4.33	0.52	1.68	9.05	0
FZD1		0	0.62	0	3.23	0.8	0
FURIN		4.44	2.92	4	1.61	1.61	2.71
THBS1		4.15	1.17	1.28	1.55	3.57	3.83
LFNG		0.78	0.1	0.04	0.32	0.12	0.75
PIAS4		10.93	9.83	11.8	0	1.05	1.23
SEL1L		1.44	1.08	4.42	2.52	0.93	10.56
SPRY1		11.11	4.69	4.5	2.42	38.84	6.25
RPS6KB2		4.07	5.04	5.28	0.71	0.79	1.83
RAC1		101.85	78.12	75	129.03	13.39	10.42
CDC42		58.89	49.69	92.22	35.9	45.43	39.75
MDM2		120.26	23.88	87.86	160.19	105.73	63.67
TNFAIP3		16.44	5.4	7.4	1.19	1.98	3.08
CDKN1A		31.85	53.75	86	122.06	125.93	32.25
ERBB3		71.07	21.04	80.8	58.65	70.34	86.27
AP2S1		3.15	8.5	5.44	4.39	1.21	4.6
PPP1CA		180.96	189.04	216.38	90.06	168.27	130.88
FGFR4		10.37	0	18.2	14.68	0	0
PPP2R5A		0.78	0.88	8.82	0.68	0.38	0
TBL1X		1.48	14.17	4.8	0	0.71	0.83
ATP6V0D1		6.22	2.33	22.4	9.03	5	5.83
PSMC3		0	21.54	30.08	6.06	5.04	0
ATP6V1G1		3.26	3.67	2.2	0.71	1.96	16.96
MAPKAP1		5.41	19.77	14.6	4.71	0	0
SEC13		15.56	14.88	34.44	6.77	18	16.62
CTNNB1		756.44	296	745.92	143.23	681.86	259
ATP6V0B		4	2.44	5.76	0.58	1.93	4.12
H2AFJ		0.22	0.27	0.64	0.55	0.55	0.69
CELSR2		0.78	4.96	0	1.81	0.62	0.15
HR		6.22	9	0	0	0.43	0
MIB1		3.33	11.25	2.4	0	0.54	0
ADAM12		2	13.5	1.08	0.87	1.45	0
DDIT4		4.89	6.88	5.94	5.32	5.89	0.69
GNAS		3.67	6.94	7.02	5.23	3.86	4.69
INHBB		0.67	0.19	1.44	0	5.79	0.56
EIF4EBP2		0.07	0.04	0.48	0.1	0	0
PSMA6		10.37	52.5	30.8	4.52	5	8.75
CXCL8		3.89	3.21	1.26	2.71	1	0.29
RASA1		1.81	3.06	0	3.16	26.25	0
SMO		0.22	2.75	2.88	3.68	0.32	0.12
CXCL1		2.41	2.08	0.2	0.97	0.09	0.31
BMPR1B		0	0	0.48	0	0	14.5
NFKB1		236.74	101.83	142.88	145.55	20.14	78.33
PXN		19.33	10.88	6.96	7.48	20.71	36.25
BMP7		2.78	10.31	0.3	1.94	1.61	1.25
FGFR2		12.78	14.38	17.94	4.45	0	0
VANGL2		0.15	2.17	0.08	0	0.14	0
PLCD1		0	0.31	0.5	0.81	2.86	0
SAR1A		2.44	0.12	3.72	0.58	0.64	1.12
ATG13		3.33	4.88	5.76	1.16	0	2.25
CCND1		66.37	23.33	22.4	36.13	104	14
UBC		7.78	12.5	23.4	20.32	3.75	8.75
JAG2		2.33	5.25	1.62	0	2.73	0.19
PSMB1		68.15	111.17	66.24	5.94	65.71	42.17
CLTC		145.93	119.02	137.9	108.03	35.18	139.54
TGFBR1		0.7	0.79	0	2.45	9.84	0
NOTCH3		14.78	33.25	0	3.68	5.09	1.19
ELK1		6.67	6.25	2	0	0.36	0
CFL1		41.22	44.17	51.94	39.32	39.75	25.4
TUBA4A		9.07	19.4	13.72	6.32	5.25	0
LRIG1		0.15	0.06	0.02	0	0	0.83
MCM5		3.85	21.67	8.32	0	0.93	0
SERPINF1		0.22	0.69	1.14	0.1	0.05	0.06
FGFR3		2.52	15.58	6.12	2.19	1.21	0
RUVBL1		8.81	76.85	2.38	7.68	0	7.44
NOTCH1		145.33	63.58	13.08	21.1	7.79	4.54
TNFRSF10B		1.85	0.83	0.6	7.42	3.93	0
PSMA3		46.22	78	62.4	20.13	7.43	21.67
NOTCH2		2.59	1.46	2.8	18.06	5.62	11.67
EIF3A		36.74	32.29	35.96	18	6.64	36.17
SLC3A2		14	19.12	12.96	8.71	13.02	4.5
SCRIB		38.04	18.1	17.38	2.55	0	6.58
SHARPIN		10.59	5.5	15.84	4.97	7.46	3.21
PAK2		52.26	65.71	31.54	48.19	16.3	31.12
SRC		253.11	125.62	40.2	77.81	0	8.38
AP2B1		64.81	26.25	56	42.9	16.25	35
PSMD4		0.15	0.42	2.24	0	0.21	0
ICAM1		6.67	0.56	3.06	4.06	7.39	3.19
PYGO2		1.11	2.38	1.68	0.19	0.64	0
LRP5		4.41	1.31	3.64	0.9	0.38	2.19
PAK1		10.37	51.04	5.6	2.26	11.25	2.92
ACTR3		16	22.5	10.8	18.58	3.21	4.5
TNFRSF12A		2.22	0.83	1	4.03	3.57	0.21
SEH1L		18.52	28.12	9	0	2.68	12.5
HDAC2		22.81	96.25	3.08	4.97	0	6.42
PSMC2		13.63	28.75	34.96	8.9	1.64	3.83
LEO1		11.56	14.62	13.52	2.52	0.93	16.25
SREBF1		33.7	27.08	16.9	29.35	49.91	39.27
VCP		79.52	77.69	101.7	47.39	38.34	87.1
STRAP		6.67	25.31	4.5	1.45	1.61	0
PSMA5		19.56	15	22.08	3.1	6.86	6
RPS27A		47.26	79.75	90.48	48.65	20.71	70.08
PSMB7		41.56	42.62	33	23.42	7.07	33
PSMB3		59.26	53.33	54.4	43.87	38.57	18.33
JAG1		3.33	8.54	2.2	1.94	0.89	3.54
PSMA1		111.33	111.33	86.84	21.55	5.96	0
UBE2M		7.78	12.5	15	4.84	5.36	1.88
TBL1XR1		39.19	43.12	34.04	38.58	9.86	35.46
TUBA1A		66.37	32.67	62.72	180.65	160	23.33
TNFRSF1A		16	27	4.32	139.35	111.86	0
ATP6V1C1		3.56	2	5.6	2.32	0.43	2
PSMD7		42.67	68	34.56	34.06	5.14	30
TFDP1		21.48	31.42	3.48	0	0	2.42
PSMC6		13.11	51.62	37.76	3.81	2.11	2.46
MUC1		8.81	0.88	0.56	1.81	11	4.67
VPS35		17.78	20	19.8	19.35	4.29	11.88
PSMC5		36.3	87.5	100.8	40.65	42.5	35
AP2M1		10.67	84	34.56	43.35	20.57	2
LIMK2		8.33	14.06	7.5	2.42	0.45	5.21
DTX4		0.44	0.04	0	0.26	1.61	0
PRICKLE1		0.22	0.12	0	2.32	3.43	0
PSMD12		11.11	30	18	5.81	0	2.5
ACTR2		54.19	46.52	36.96	37.26	8.25	22.46
SKP1		182	117	673.92	90.58	125.36	160.88
SMAD3		161.33	255.75	158.4	127.74	70.71	24.75
KLHL12		11.3	38.12	34.16	15.74	1.09	19.06
EIF4G1		20.15	59.5	20.4	8.77	0	31.17
CCND2		4	5.62	0.36	12.77	15.11	0
PSMD8		17.33	30.33	30.16	3.35	7.43	17.33
TUBA1B		23.33	24.06	14.7	29.35	1.88	2.19
EIF4EBP1		39.67	55.12	21.42	26.42	3.38	26.25
PRKAB2		10.37	23.33	95.2	4.52	0	0
MCM6		23.33	43.75	11.2	6.77	0	1.46
CAD		31.11	40	3.6	11.61	0	0
F11R		2.67	4.33	3.68	0.52	1.71	0.17
PSMF1		34.44	28.42	24.8	12	3.32	2.58
YWHAZ		386.67	522	428.04	353.61	242.36	217.5
NEDD8		33	53.62	85.14	28.74	30.05	14.44
TUBA1C		88.67	127.46	47.88	90.1	19	22.17
CSNK2A1		294.52	473.33	181.76	238.19	10.14	118.33
FKBP1A		12.44	7.58	13.16	8.58	2.75	6.71
PSMC4		36.3	42.88	35.28	3.16	0	0
PRKDC		260.74	357.5	96.8	70.97	7.86	119.17
PLCD3		0.74	0.29	0.16	1.68	1.75	0
PSMA4		46.44	46.75	51.48	12.77	17.68	34.38
H2AFV		5.33	3.83	6.88	3.1	0.86	3.17
IRAK1		49.7	58.46	53.68	49.19	4.36	48.29
AKT1S1		13.04	18.79	18.48	9.23	2.75	14.67
NRAS		45.33	57.38	53.04	29.61	0	12.75
PSMD3		69.63	70.5	45.12	33.35	5.04	33.29
SEM1		42.07	115.38	93.72	41.23	32.96	26.62
VPS26A		27.7	22	32.56	7.1	7.07	12.83
YWHAB		252.59	122.71	260.4	110	83.04	45.21
PSMB5		25.33	55.42	62.32	14.71	8.14	34.83
SLC7A5		6.22	11	2.16	2.71	1.07	0.5
EIF6		58.56	75.56	74.4	42	39.86	13.56
PSMD11		63.56	96.25	31.68	12.77	0	5.5
APH1A		8.96	16.04	17.16	4.97	3.93	5.96
PSME3		122.44	130.5	111.36	67.35	9.32	58
PSMB4		54.15	71.67	80.84	19.42	33.79	28.67
PSMD14		74.67	105	93.24	60.97	11.25	18.38
SHC1		90.67	148.75	171.36	59.23	40.07	8.5
H2AFZ		4.67	6.42	6.16	3.39	1.38	1.6
ABL2		1.48	0	0.8	0	0	0
ACVR2A		0	0.29	0	0	0	0
AGO2		27.11	26.69	0	0	0	0
AMH		0.15	0	0	0	0	0
AP2A2		0	0	0	0	0	0
ARAF		0	0	0.16	0	0	0
ARRB1		16.52	0	17.84	0	0	0
ASH2L		0	6.35	0	0	0	0
ATP6V1B1		0	0.12	0	0	0	0
AXIN2		5.33	0	7.2	0	0	0
BCL9L		0.22	0.06	0	0	0	0
BMI1		7.41	2.08	10	0	0	0
CACYBP		0	4.12	1.98	0	0	0
CAMK2G		0	0	0	0	0	0
CBLB		0	0.88	0	0	0	0
CCL4		0.19	0	0	0	0	0
CDK8		0	1.67	0	0	0	0
CDKN1B		0	1.19	0	0	0	0
CELSR1		0	0.04	0	0	0	0
CNTN1		0	0.62	0	0	0	0
CTBP1		13.78	2.58	2.48	0	0	0
CTNNBIP1		0	1.04	0	0	0	0
CTNND2		0	0	0.24	0	0	0
DLK1		0	0.12	0.24	0	0	0
DVL3		6.56	22.12	0	0	0	0
DZIP1		0	0.29	0.28	0	0	0
EDAR		0.19	0	0.1	0	0	0
EDARADD		0	0.27	0	0	0	0
EREG		0.07	0.12	0.08	0	0	0
FGF19		0	0.12	0.08	0	0	0
FGF21		0	0	3.36	0	0	0
FGF22		0	0	0.02	0	0	0
FGF3		0	0.25	0	0	0	0
FGF4		0	0.08	0.04	0	0	0
FST		0	2.98	3.64	0	0	0
FZD10		0.59	2.67	0	0	0	0
FZD7		0	0.42	0	0	0	0
FZD9		0	0	0.08	0	0	0
GAB1		0	5.17	0	0	0	0
GAS1		0	0.06	0	0	0	0
GLI3		0	0.44	0	0	0	0
GNB5		0	0	0.54	0	0	0
GNGT1		0.22	0.25	0	0	0	0
GPR161		0	0.1	0	0	0	0
GREM1		1.63	0.83	0	0	0	0
HAMP		0	0	0.04	0	0	0
HDAC11		0	0	5.16	0	0	0
HIST1H2BJ		0	0.15	0	0	0	0
HJV		0	0	3.72	0	0	0
IFT122		0	0.33	0	0	0	0
IFT52		0	0.35	0	0	0	0
IHH		0.07	0	0	0	0	0
IKBKG		0	0	11.8	0	0	0
IL1B		1.56	1.17	0	0	0	0
INHBE		0	0	0.48	0	0	0
ITFG2		0	0.04	0	0	0	0
ITPR2		0	0	0.08	0	0	0
JAK2		26.67	2.5	2.4	0	0	0
KDM5A		0	0.62	0	0	0	0
KIF7		0	0.96	0	0	0	0
KL		0	0	0.02	0	0	0
KLB		0	0	1.96	0	0	0
KREMEN2		0	0.1	0	0	0	0
LBP		0	0	5.2	0	0	0
LGR5		0.44	0.25	0.24	0	0	0
LPIN1		0	0.06	0.24	0	0	0
LRP6		0	0.69	1.32	0	0	0
MAGEA1		0	5	5.6	0	0	0
MAP2K7		0	0.42	0.8	0	0	0
MAP3K14		4.41	2.48	4.76	0	0	0
MAPK12		0	0	0.32	0	0	0
MAPK3		41.78	0	0	0	0	0
MAPK7		0	0.6	0	0	0	0
MIB2		0.59	0	0	0	0	0
MKNK1		0	0	2.56	0	0	0
NCK1		0	4.38	0	0	0	0
NFATC2		1.41	0	0	0	0	0
NFKBIB		5.26	2.96	0	0	0	0
NKD2		0.74	0.21	0	0	0	0
NOTUM		0.74	0.21	2	0	0	0
NUMBL		0	0.5	0	0	0	0
PAK5		0	0	0.74	0	0	0
PDPK1		0	0	4.56	0	0	0
PIAS3		0	1.31	0	0	0	0
PIP5K1B		0.74	0	0	0	0	0
PLCB3		1.56	0.29	0	0	0	0
PPP2R1B		0	0	26.4	0	0	0
PPP2R5D		0	0	1	0	0	0
PPP3R1		0.3	3	0.48	0	0	0
PRICKLE3		0.67	0.38	0	0	0	0
PRKAA2		0	0	2.66	0	0	0
PRKCG		1.04	0	0	0	0	0
PSMA2		12.15	1.71	3.28	0	0	0
PSMB2		12.44	3.5	3.36	0	0	0
PSMD2		29.33	236.5	36.96	0	0	0
PSMD5		2.52	1.42	0	0	0	0
PTCH2		0.11	0	0.02	0	0	0
RB1CC1		2.81	1.58	1.52	0	0	0
RBBP5		0	1.83	0.88	0	0	0
REL		24.22	13.62	0	0	0	0
RELB		8.56	6.42	0	0	0	0
RGMA		0.56	9.69	0	0	0	0
RICTOR		2.11	2.38	0	0	0	0
RING1		0	1.25	6	0	0	0
RIPK2		0	2.29	0	0	0	0
ROCK2		0	0	0.24	0	0	0
RRAGC		0	0.29	0	0	0	0
RSPO3		0.07	0.04	0.04	0	0	0
RYK		0	0.21	0	0	0	0
SENP2		0	1.44	0	0	0	0
SH3GL3		0	0	2.82	0	0	0
SHB		0.3	0	0	0	0	0
SKI		3.56	0.33	0	0	0	0
SLC38A9		0	0	0.34	0	0	0
SMAD1		0	14.5	0	0	0	0
SMAD2		0	66.21	36.32	0	0	0
SMAD7		1.22	0	0	0	0	0
SOS1		0	0	1.86	0	0	0
SOST		0	0.5	0	0	0	0
SOX13		1	1.12	1.98	0	0	0
SOX2		0.52	7.88	0	0	0	0
STAT5A		0	0	2.4	0	0	0
TCF7L2		1.81	0	0	0	0	0
TDGF1		0	0	0.6	0	0	0
TERT		0.89	0	0.96	0	0	0
TGIF2		0.15	0	0	0	0	0
TLE4		0	0.54	0	0	0	0
TNF		0	5	0	0	0	0
TNFRSF9		0	0	0.04	0	0	0
TNFSF13B		0.11	0.06	0	0	0	0
TNKS2		0	0	0	0	0	0
TNRC6C		0	0	1.38	0	0	0
TOLLIP		0	1.5	2.88	0	0	0
TRAF3		0	3.44	0	0	0	0
TUBB2B		1.26	2.12	0	0	0	0
TULP3		0	1.52	0	0	0	0
UBE2V1		4.3	0	0	0	0	0
UCHL5		0	0	2.52	0	0	0
USP8		1.93	0	0	0	0	0
WIF1		0	0.25	0	0	0	0
WISP1		0	0.25	0	0	0	0
WNT3A		0	0	0.16	0	0	0
WNT4		0	1.12	1.08	0	0	0
WNT6		0	0.04	0	0	0	0
WNT7A		0	0.06	0.06	0	0	0
WNT7B		0.19	1.04	0	0	0	0
XIAP		9.22	0	4.98	0	0	0
XPO1		0	8.6	0	0	0	0
ACVR1C		0	0	0	0.06	0	0
ADCY5		0	0	0	0.1	0	0
ADCY8		0	0	0	0	0.02	0
ANOS1		0	0	0	0	0.11	0
APH1B		0	0	0	0	0.27	0.42
ATP6V1D		0	0	0	0.97	0	0
BAD		0	0	0	0	1.25	0
BMPR1A		0	0	0	0	0	0.6
BRAF		0	0	0	4.16	2.3	5.38
BTC		0	0	0	0	0.14	0
CAB39L		0	0	0	0.19	0	1.62
CAMK1		0	0	0	0.16	0	0.62
CAMK2B		0	0	0	0	3.21	0
CCL13		0	0	0	0	0.02	0
DOK2		0	0	0	0	0.38	0
EDA2R		0	0	0	0.97	1.88	0
EIF4A1		0	0	0	0	0	0.88
EPS15		0	0	0	0	0	1.27
FBXW4		0	0	0	0	0.14	0.17
FGF9		0	0	0	0.13	0	0
FLRT1		0	0	0	0	0.02	0
FNIP2		0	0	0	0.06	0	0.04
FUZ		0	0	0	0	0.04	0
H2BC4		0	0	0	0	0.77	9.85
HEY2		0	0	0	0	2.38	0
IFT140		0	0	0	0	0.32	0
KAT2B		0	0	0	0	1.32	0
MIOS		0	0	0	0	0	0.29
NOTCH4		0	0	0	0	0.38	0
NRG1		0	0	0	0.97	0	0
PIK3CB		0	0	0	1.55	0	0
PLCE1		0	0	0	0	0.16	0
PPM1A		0	0	0	0	0	0.58
PPP3CA		0	0	0	0	0	15.58
PPP3CB		0	0	0	0	0	0.31
PRKAB1		0	0	0	10.32	0	0
PRKCQ		0	0	0	2.32	0	0
PRKG1		0	0	0	0	0.21	0
PSEN2		0	0	0	0.74	0	0
PSMD6		0	0	0	0	0	3
RHEB		0	0	0	1.03	0	0
RNF146		0	0	0	0	0.18	0
RRAGA		0	0	0	0.42	0	0
SESN1		0	0	0	0	0	0.02
SGCD		0	0	0	0	0.16	0.06
SH3GL2		0	0	0	0	1.07	0
SHC3		0	0	0	0	1.5	0
SMAD9		0	0	0	22.58	5.36	12.5
SOX6		0	0	0	0.52	0	0
STAM		0	0	0	0	0.79	0
STAM2		0	0	0	0	0	2.12
STAT5B		0	0	0	0	1.14	0
TLR2		0	0	0	0.65	0.36	0
TLR4		0	0	0	1.23	0	0.4
TLR7		0	0	0	0.16	0	0
TMEFF2		0	0	0	0	0	2.31
TUBA3D		0	0	0	0	0	0.98
VAV1		0	0	0	0.1	0.05	0
ZAP70		0	0	0	0	0.36	0

[truncated: 7 more sheets: Table S11, Table S12, Table S13, Table S14, Table S15, Table S16, Table S17]
